# Supplementary material for: Dataset of Schinus terebinthifolius essential oil microencapsulated by spray-drying
Source: Data Brief. 2023 Jan 25;47:108927. doi: 10.1016/j.dib.2023.108927 (PMC9931886; doi:10.1016/j.dib.2023.108927)
Supplement: Supplementary file 1 [file mmc1.xlsx]

## Sheet: Spray drying process
Spray drying parameters			Emulsion
Inlet air temperature (°C)	140		Maltodextrin (g)	18.67
Feed flow (L/min)	0.32		Arabic gum (g)	6.67
Drying air flow (L/min)	30		Silicium dioxide (g)	1.34
Blower air flow (m^3/min)	3.04		Essential oil (mL)	13.33
			Water (mL)	80
			Etanol P.A. (mL)	20

## Sheet: Microparticle Size
Microparticle	Diameter (µm)									Point	Value	FDP
1	36.6		Minimum	2.25		Class	Cut	Frequency		1	2.3874	0.0758123
2	20.54		Maximum	36.6		1	4.54	141		2	2.5248	0.0776957
3	4.13		Average	5.33896		2	6.83	70		3	2.6622	0.0795327
4	5.2		Size (n)	250		3	9.12	15		4	2.7996	0.0813181
5	2.73		Est. Class	15.8114		4	11.41	9		5	2.937	0.0830464
6	4.67		Class	12		5	13.7	5		6	3.0744	0.0847122
7	3.4		increment	2.29		6	15.99	2		7	3.2118	0.0863105
8	3.07		Standard Debt	4.01769		7	18.28	2		8	3.3492	0.0878361
9	9.4		increment 2	0.1374		8	20.57	2		9	3.4866	0.0892842
10	5.4					9	22.86	1		10	3.624	0.0906501
11	5.07					10	25.15	1		11	3.7614	0.0919293
12	2.87					11	27.44	1		12	3.8988	0.0931176
13	8.33					12	29.73	0		13	4.0362	0.0942111
14	3.93					13	32.02	0		14	4.1736	0.0952059
15	3.07					14	34.31	0		15	4.311	0.0960988
16	2.33					15	36.6	1		16	4.4484	0.0968867
17	3									17	4.5858	0.0975668
18	5.07									18	4.7232	0.0981369
19	8.8									19	4.8606	0.098595
20	3.33									20	4.998	0.0989394
21	5.33									21	5.1354	0.0991689
22	2.73									22	5.2728	0.0992828
23	3.8									23	5.4102	0.0992807
24	4.47									24	5.5476	0.0991625
25	8.2									25	5.685	0.0989287
26	3.27									26	5.8224	0.0985801
27	3									27	5.9598	0.0981178
28	3.8									28	6.0972	0.0975436
29	2.53									29	6.2346	0.0968594
30	4.07									30	6.372	0.0960676
31	2.67									31	6.5094	0.0951709
32	3									32	6.6468	0.0941724
33	3.07									33	6.7842	0.0930754
34	3									34	6.9216	0.0918836
35	5									35	7.059	0.0906011
36	3.67									36	7.1964	0.0892321
37	2.53									37	7.3338	0.087781
38	5.33									38	7.4712	0.0862526
39	8.2									39	7.6086	0.0846518
40	4									40	7.746	0.0829835
41	6.93									41	7.8834	0.0812531
42	5.73									42	8.0208	0.0794657
43	6.07									43	8.1582	0.0776268
44	3.2									44	8.2956	0.0757418
45	4.93									45	8.433	0.0738162
46	6.67									46	8.5704	0.0718555
47	5									47	8.7078	0.0698651
48	4									48	8.8452	0.0678505
49	2.93									49	8.9826	0.0658169
50	2.93									50	9.12	0.0637696
51	3.93									51	9.2574	0.0617138
52	3.34									52	9.3948	0.0596545
53	5.67									53	9.5322	0.0575964
54	2.8									54	9.6696	0.0555444
55	4.07									55	9.807	0.0535029
56	4.87									56	9.9444	0.0514762
57	2.67									57	10.0818	0.0494683
58	5.95									58	10.2192	0.0474832
59	4.15									59	10.3566	0.0455245
60	3.5									60	10.494	0.0435956
61	7.5									61	10.6314	0.0416996
62	5.1									62	10.7688	0.0398394
63	3.7									63	10.9062	0.0380178
64	4.9									64	11.0436	0.036237
65	4.55									65	11.181	0.0344993
66	7.6									66	11.3184	0.0328065
67	10.2									67	11.4558	0.0311603
68	3									68	11.5932	0.0295621
69	2.6									69	11.7306	0.0280131
70	17.8									70	11.868	0.0265142
71	4.25									71	12.0054	0.0250662
72	2.55									72	12.1428	0.0236696
73	2.5									73	12.2802	0.0223246
74	2.6									74	12.4176	0.0210315
75	4.05									75	12.555	0.0197901
76	5.55									76	12.6924	0.0186003
77	5.15									77	12.8298	0.0174615
78	13.35									78	12.9672	0.0163733
79	17.9									79	13.1046	0.015335
80	4.55									80	13.242	0.0143457
81	9.7									81	13.3794	0.0134045
82	2.35									82	13.5168	0.0125105
83	2.75									83	13.6542	0.0116624
84	5.75									84	13.7916	0.0108592
85	5.2									85	13.929	0.0100994
86	4.25									86	14.0664	0.0093818
87	3.35									87	14.2038	0.00870501
88	3.6									88	14.3412	0.00806761
89	4.65									89	14.4786	0.00746813
90	8.55									90	14.616	0.00690512
91	3.75									91	14.7534	0.00637709
92	3.5									92	14.8908	0.00588255
93	3.15									93	15.0282	0.00542003
94	3.2									94	15.1656	0.00498803
95	3.2									95	15.303	0.0045851
96	5.35									96	15.4404	0.00420979
97	4.2									97	15.5778	0.00386068
98	2.8									98	15.7152	0.00353639
99	2.9									99	15.8526	0.00323555
100	2.75									100	15.99	0.00295684
101	2.9									101	16.1274	0.00269898
102	2.85									102	16.2648	0.00246073
103	3.85									103	16.4022	0.00224089
104	4.1									104	16.5396	0.0020383
105	3.95									105	16.677	0.00185186
106	2.9									106	16.8144	0.00168051
107	3.25									107	16.9518	0.00152323
108	3.1									108	17.0892	0.00137906
109	4.3									109	17.2266	0.00124707
110	2.85									110	17.364	0.0011264
111	2.65									111	17.5014	0.00101621
112	7.65									112	17.6388	0.000915734
113	3.95									113	17.7762	0.000824226
114	11.9									114	17.9136	0.000740995
115	9.65									115	18.051	0.00066539
116	7.5									116	18.1884	0.000596801
117	2.6									117	18.3258	0.000534656
118	4.55									118	18.4632	0.000478423
119	5.8									119	18.6006	0.000427604
120	4.15									120	18.738	0.000381736
121	4.35									121	18.8754	0.000340389
122	3.8									122	19.0128	0.000303167
123	10.6									123	19.1502	0.000269699
124	5.1									124	19.2876	0.000239645
125	3.25									125	19.425	0.000212692
126	3.95									126	19.5624	0.000188549
127	3									127	19.6998	0.000166952
128	3.8									128	19.8372	0.000147655
129	4.6									129	19.9746	0.000130436
130	2.5									130	20.112	0.000115091
131	3.75									131	20.2494	0.000101432
132	2.75									132	20.3868	8.92896e-05
133	2.55									133	20.5242	7.8509e-05
134	3.85									134	20.6616	6.89493e-05
135	3.45									135	20.799	6.04828e-05
136	7.4									136	20.9364	5.2994e-05
137	4.7									137	21.0738	4.63781e-05
138	3.75									138	21.2112	4.05408e-05
139	4.8									139	21.3486	3.53967e-05
140	3									140	21.486	3.08692e-05
141	4.05									141	21.6234	2.68893e-05
142	23.06									142	21.7608	2.33952e-05
143	3.15									143	21.8982	2.03313e-05
144	5.5									144	22.0356	1.76481e-05
145	5.25									145	22.173	1.5301e-05
146	2.75									146	22.3104	1.32506e-05
147	5.7									147	22.4478	1.14615e-05
148	9.65									148	22.5852	9.90244e-06
149	4.05									149	22.7226	8.54543e-06
150	3.9									150	22.86	7.36575e-06
151	3.45									151	22.9974	6.34151e-06
152	4.5									152	23.1348	5.45331e-06
153	3.25									153	23.2722	4.68403e-06
154	4.05									154	23.4096	4.01857e-06
155	2.95									155	23.547	3.44362e-06
156	3.35									156	23.6844	2.94749e-06
157	4.25									157	23.8218	2.51988e-06
158	14.1									158	23.9592	2.15179e-06
159	3.7									159	24.0966	1.83532e-06
160	2.95									160	24.234	1.56357e-06
161	6.6									161	24.3714	1.33049e-06
162	4.05									162	24.5088	1.13084e-06
163	4.05									163	24.6462	9.60022e-07
164	3.05									164	24.7836	8.14055e-07
165	5.6									165	24.921	6.89474e-07
166	4.85									166	25.0584	5.83277e-07
167	5.05									167	25.1958	4.9286e-07
168	3.75									168	25.3332	4.15972e-07
169	4.5									169	25.4706	3.50669e-07
170	14.35									170	25.608	2.95272e-07
171	3.2									171	25.7454	2.48336e-07
172	5									172	25.8828	2.08616e-07
173	5.7									173	26.0202	1.75045e-07
174	3.25									174	26.1576	1.46704e-07
175	5									175	26.295	1.22808e-07
176	3.95									176	26.4324	1.02684e-07
177	4.55									177	26.5698	8.57579e-08
178	2.75									178	26.7072	7.15378e-08
179	6.75									179	26.8446	5.96059e-08
180	4.7									180	26.982	4.96061e-08
181	22.5									181	27.1194	4.12356e-08
182	5.05									182	27.2568	3.42375e-08
183	4.4									183	27.3942	2.83938e-08
184	2.9									184	27.5316	2.352e-08
185	25.7									185	27.669	1.946e-08
186	5.85									186	27.8064	1.60821e-08
187	5.5									187	27.9438	1.32749e-08
188	4.8									188	28.0812	1.0945e-08
189	4.9									189	28.2186	9.01339e-09
190	3.05									190	28.356	7.41403e-09
191	3.45									191	28.4934	6.09134e-09
192	4.05									192	28.6308	4.99877e-09
193	3.15									193	28.7682	4.09738e-09
194	2.9									194	28.9056	3.3546e-09
195	3.85									195	29.043	2.74326e-09
196	2.25									196	29.1804	2.24071e-09
197	3.15									197	29.3178	1.82809e-09
198	4.6									198	29.4552	1.4897e-09
199	3.15									199	29.5926	1.21254e-09
200	3.25									200	29.73	9.85783e-10
201	5.15									201	29.8674	8.00498e-10
202	4.55									202	30.0048	6.49279e-10
203	5.25									203	30.1422	5.26011e-10
204	3.9									204	30.2796	4.25647e-10
205	4.35									205	30.417	3.44031e-10
206	10.21									206	30.5544	2.77739e-10
207	8.15									207	30.6918	2.23959e-10
208	5.1									208	30.8292	1.80381e-10
209	3.85									209	30.9666	1.45113e-10
210	4.55									210	31.104	1.16604e-10
211	7.95									211	31.2414	9.35869e-11
212	4.45									212	31.3788	7.50251e-11
213	5.45									213	31.5162	6.00746e-11
214	3.95									214	31.6536	4.8047e-11
215	10									215	31.791	3.83826e-11
216	5.15									216	31.9284	3.06263e-11
217	3.65									217	32.0658	2.44088e-11
218	18.91									218	32.2032	1.94308e-11
219	4.6									219	32.3406	1.545e-11
220	5									220	32.478	1.22703e-11
221	4.45									221	32.6154	9.73367e-12
222	8.65									222	32.7528	7.71239e-12
223	4.3									223	32.8902	6.10371e-12
224	12.65									224	33.0276	4.82492e-12
225	11.8									225	33.165	3.8096e-12
226	4.6									226	33.3024	3.00441e-12
227	3.75									227	33.4398	2.36664e-12
228	2.95									228	33.5772	1.86208e-12
229	3.01									229	33.7146	1.46337e-12
230	4.5									230	33.852	1.14869e-12
231	4.45									231	33.9894	9.00627e-13
232	5.5									232	34.1268	7.05307e-13
233	5.9									233	34.2642	5.51701e-13
234	5.55									234	34.4016	4.31043e-13
235	5.35									235	34.539	3.3638e-13
236	3.6									236	34.6764	2.622e-13
237	3.6									237	34.8138	2.04139e-13
238	6.4									238	34.9512	1.58749e-13
239	12.7									239	35.0886	1.23307e-13
240	9.65									240	35.226	9.56662e-14
241	3.7									241	35.3634	7.41345e-14
242	6.35									242	35.5008	5.73818e-14
243	6.1									243	35.6382	4.4363e-14
244	6.05									244	35.7756	3.42577e-14
245	4.9									245	35.913	2.64234e-14
246	3									246	36.0504	2.03569e-14
247	3.15									247	36.1878	1.56648e-14
248	7.6									248	36.3252	1.20401e-14
249	4.2									249	36.4626	9.24336e-15
250	3.7									250	36.6	7.08795e-15

## Sheet: Thermogravimetric Analysis Oil
Microparticles with EO
Filename	MDAGSio2oil
Instrument name	0650-0141 (192.168.10.3)
Operator	Aracelis
rundate	2019-07-06
Sample name	MD:GA:SiO2:Óleo
proceduresegments	Ramp 10,00 °C/min to 650,00 °C
Ramp 10 °C/min to 650.00 °C
Time	Temperature	Heat Flow (Normalized)	Weight	Weight
min	°C	W/g	%	mg
0			99.997	3.834
0			99.995	3.834
0			99.993	3.834
0.01			99.991	3.834
0.01			99.99	3.834
0.01			99.988	3.834
0.01			99.986	3.834
0.01			99.985	3.834
0.01			99.983	3.834
0.01			99.981	3.833
0.02			99.98	3.833
0.02			99.978	3.833
0.02			99.976	3.833
0.02			99.975	3.833
0.02			99.973	3.833
0.03			99.971	3.833
0.03			99.97	3.833
0.03			99.968	3.833
0.03			99.966	3.833
0.03			99.965	3.833
0.03			99.963	3.833
0.03			99.961	3.833
0.04			99.96	3.833
0.04			99.958	3.833
0.04	27.62	1.608	99.957	3.833
0.04	27.62	1.607	99.955	3.832
0.04	27.62	1.607	99.953	3.832
0.05	27.62	1.607	99.952	3.832
0.05	27.62	1.607	99.95	3.832
0.05	27.62	1.607	99.948	3.832
0.05	27.62	1.607	99.947	3.832
0.05	27.62	1.607	99.945	3.832
0.05	27.62	1.607	99.944	3.832
0.05	27.62	1.607	99.942	3.832
0.06	27.62	1.606	99.94	3.832
0.06	27.62	1.606	99.939	3.832
0.06	27.62	1.606	99.937	3.832
0.06	27.62	1.606	99.935	3.832
0.06	27.62	1.606	99.934	3.832
0.07	27.62	1.606	99.932	3.832
0.07	27.62	1.606	99.931	3.832
0.07	27.62	1.606	99.929	3.831
0.07	27.62	1.606	99.927	3.831
0.07	27.62	1.605	99.926	3.831
0.07	27.62	1.605	99.924	3.831
0.08	27.62	1.605	99.923	3.831
0.08	27.62	1.605	99.921	3.831
0.08	27.62	1.605	99.92	3.831
0.08	27.62	1.605	99.918	3.831
0.08	27.62	1.605	99.916	3.831
0.08	27.61	1.605	99.915	3.831
0.08	27.62	1.605	99.913	3.831
0.09	27.62	1.604	99.912	3.831
0.09	27.61	1.604	99.91	3.831
0.09	27.61	1.604	99.908	3.831
0.09	27.61	1.604	99.907	3.831
0.09	27.61	1.604	99.905	3.831
0.09	27.61	1.604	99.904	3.831
0.1	27.61	1.604	99.902	3.83
0.1	27.61	1.604	99.901	3.83
0.1	27.61	1.603	99.899	3.83
0.1	27.61	1.603	99.897	3.83
0.1	27.61	1.603	99.896	3.83
0.11	27.61	1.603	99.894	3.83
0.11	27.61	1.603	99.893	3.83
0.11	27.61	1.603	99.891	3.83
0.11	27.61	1.603	99.89	3.83
0.11	27.61	1.603	99.888	3.83
0.11	27.61	1.602	99.886	3.83
0.12	27.61	1.602	99.885	3.83
0.12	27.61	1.602	99.883	3.83
0.12	27.61	1.602	99.882	3.83
0.12	27.61	1.602	99.88	3.83
0.12	27.61	1.602	99.879	3.83
0.12	27.61	1.602	99.877	3.829
0.13	27.61	1.602	99.875	3.829
0.13	27.61	1.601	99.874	3.829
0.13	27.61	1.601	99.872	3.829
0.13	27.61	1.601	99.871	3.829
0.13	27.61	1.601	99.869	3.829
0.13	27.61	1.601	99.868	3.829
0.14	27.61	1.601	99.866	3.829
0.14	27.61	1.601	99.864	3.829
0.14	27.61	1.601	99.863	3.829
0.14	27.61	1.601	99.861	3.829
0.14	27.61	1.6	99.86	3.829
0.14	27.61	1.6	99.858	3.829
0.14	27.61	1.6	99.856	3.829
0.15	27.61	1.6	99.855	3.829
0.15	27.61	1.6	99.853	3.829
0.15	27.61	1.6	99.852	3.829
0.15	27.61	1.6	99.85	3.828
0.15	27.61	1.6	99.849	3.828
0.16	27.61	1.599	99.847	3.828
0.16	27.61	1.599	99.846	3.828
0.16	27.61	1.599	99.844	3.828
0.16	27.61	1.599	99.842	3.828
0.16	27.61	1.599	99.841	3.828
0.16	27.61	1.599	99.839	3.828
0.16	27.61	1.599	99.838	3.828
0.17	27.61	1.599	99.836	3.828
0.17	27.61	1.599	99.835	3.828
0.17	27.61	1.598	99.833	3.828
0.17	27.61	1.598	99.831	3.828
0.17	27.61	1.598	99.83	3.828
0.18	27.61	1.598	99.828	3.828
0.18	27.61	1.598	99.827	3.828
0.18	27.61	1.598	99.825	3.828
0.18	27.62	1.598	99.824	3.827
0.18	27.62	1.598	99.822	3.827
0.18	27.62	1.598	99.821	3.827
0.19	27.62	1.598	99.819	3.827
0.19	27.62	1.598	99.817	3.827
0.19	27.62	1.597	99.816	3.827
0.19	27.62	1.597	99.814	3.827
0.19	27.62	1.597	99.813	3.827
0.19	27.62	1.597	99.811	3.827
0.19	27.62	1.597	99.81	3.827
0.2	27.62	1.597	99.808	3.827
0.2	27.62	1.597	99.807	3.827
0.2	27.62	1.597	99.805	3.827
0.2	27.62	1.597	99.803	3.827
0.2	27.62	1.597	99.802	3.827
0.21	27.62	1.597	99.8	3.827
0.21	27.62	1.597	99.799	3.826
0.21	27.62	1.597	99.797	3.826
0.21	27.62	1.596	99.796	3.826
0.21	27.62	1.596	99.794	3.826
0.21	27.62	1.596	99.793	3.826
0.21	27.62	1.596	99.791	3.826
0.22	27.62	1.596	99.79	3.826
0.22	27.62	1.596	99.788	3.826
0.22	27.62	1.596	99.787	3.826
0.22	27.62	1.596	99.785	3.826
0.22	27.62	1.596	99.783	3.826
0.23	27.62	1.596	99.782	3.826
0.23	27.62	1.596	99.78	3.826
0.23	27.62	1.596	99.779	3.826
0.23	27.62	1.596	99.777	3.826
0.23	27.62	1.596	99.776	3.826
0.23	27.62	1.596	99.774	3.826
0.24	27.62	1.595	99.773	3.825
0.24	27.62	1.595	99.771	3.825
0.24	27.62	1.595	99.77	3.825
0.24	27.62	1.595	99.768	3.825
0.24	27.63	1.595	99.767	3.825
0.24	27.63	1.595	99.765	3.825
0.24	27.63	1.595	99.764	3.825
0.25	27.63	1.595	99.762	3.825
0.25	27.63	1.595	99.761	3.825
0.25	27.63	1.595	99.759	3.825
0.25	27.63	1.595	99.757	3.825
0.25	27.63	1.595	99.756	3.825
0.26	27.63	1.595	99.754	3.825
0.26	27.63	1.595	99.753	3.825
0.26	27.63	1.595	99.751	3.825
0.26	27.63	1.595	99.75	3.825
0.26	27.63	1.595	99.748	3.825
0.26	27.63	1.595	99.747	3.825
0.26	27.63	1.595	99.745	3.824
0.27	27.63	1.595	99.744	3.824
0.27	27.63	1.594	99.742	3.824
0.27	27.64	1.594	99.741	3.824
0.27	27.64	1.594	99.739	3.824
0.27	27.64	1.594	99.738	3.824
0.28	27.64	1.594	99.736	3.824
0.28	27.64	1.594	99.735	3.824
0.28	27.64	1.594	99.734	3.824
0.28	27.64	1.594	99.732	3.824
0.28	27.64	1.594	99.731	3.824
0.28	27.64	1.594	99.729	3.824
0.29	27.64	1.594	99.728	3.824
0.29	27.64	1.594	99.726	3.824
0.29	27.65	1.594	99.725	3.824
0.29	27.65	1.594	99.723	3.824
0.29	27.65	1.594	99.722	3.824
0.29	27.65	1.594	99.72	3.823
0.3	27.65	1.594	99.719	3.823
0.3	27.65	1.594	99.717	3.823
0.3	27.65	1.594	99.716	3.823
0.3	27.65	1.594	99.715	3.823
0.3	27.65	1.594	99.713	3.823
0.3	27.66	1.594	99.712	3.823
0.3	27.66	1.594	99.71	3.823
0.31	27.66	1.594	99.709	3.823
0.31	27.66	1.594	99.708	3.823
0.31	27.66	1.594	99.706	3.823
0.31	27.66	1.594	99.705	3.823
0.31	27.66	1.594	99.703	3.823
0.31	27.66	1.594	99.702	3.823
0.32	27.66	1.594	99.701	3.823
0.32	27.67	1.594	99.699	3.823
0.32	27.67	1.594	99.698	3.823
0.32	27.67	1.594	99.696	3.823
0.32	27.67	1.594	99.695	3.823
0.33	27.67	1.594	99.694	3.822
0.33	27.67	1.594	99.692	3.822
0.33	27.67	1.594	99.691	3.822
0.33	27.68	1.594	99.689	3.822
0.33	27.68	1.594	99.688	3.822
0.33	27.68	1.594	99.687	3.822
0.34	27.68	1.594	99.685	3.822
0.34	27.68	1.594	99.684	3.822
0.34	27.68	1.594	99.683	3.822
0.34	27.68	1.594	99.681	3.822
0.34	27.69	1.594	99.68	3.822
0.34	27.69	1.594	99.679	3.822
0.35	27.69	1.594	99.677	3.822
0.35	27.69	1.594	99.676	3.822
0.35	27.69	1.594	99.675	3.822
0.35	27.7	1.594	99.674	3.822
0.35	27.7	1.594	99.672	3.822
0.35	27.7	1.594	99.671	3.822
0.35	27.7	1.594	99.67	3.822
0.36	27.7	1.594	99.668	3.821
0.36	27.7	1.594	99.667	3.821
0.36	27.71	1.594	99.666	3.821
0.36	27.71	1.594	99.665	3.821
0.36	27.71	1.594	99.663	3.821
0.36	27.71	1.594	99.662	3.821
0.37	27.71	1.594	99.661	3.821
0.37	27.72	1.594	99.66	3.821
0.37	27.72	1.594	99.658	3.821
0.37	27.72	1.594	99.657	3.821
0.37	27.72	1.594	99.656	3.821
0.38	27.72	1.594	99.655	3.821
0.38	27.73	1.594	99.653	3.821
0.38	27.73	1.594	99.652	3.821
0.38	27.73	1.594	99.651	3.821
0.38	27.73	1.594	99.65	3.821
0.38	27.74	1.594	99.648	3.821
0.39	27.74	1.594	99.647	3.821
0.39	27.74	1.594	99.646	3.821
0.39	27.74	1.594	99.645	3.821
0.39	27.74	1.595	99.644	3.821
0.39	27.75	1.595	99.642	3.82
0.39	27.75	1.595	99.641	3.82
0.4	27.75	1.595	99.64	3.82
0.4	27.75	1.595	99.639	3.82
0.4	27.76	1.595	99.638	3.82
0.4	27.76	1.595	99.636	3.82
0.4	27.76	1.595	99.635	3.82
0.4	27.76	1.595	99.634	3.82
0.4	27.77	1.595	99.633	3.82
0.41	27.77	1.595	99.632	3.82
0.41	27.77	1.595	99.631	3.82
0.41	27.77	1.595	99.629	3.82
0.41	27.78	1.595	99.628	3.82
0.41	27.78	1.595	99.627	3.82
0.41	27.78	1.595	99.626	3.82
0.42	27.79	1.595	99.625	3.82
0.42	27.79	1.595	99.624	3.82
0.42	27.79	1.595	99.623	3.82
0.42	27.79	1.595	99.621	3.82
0.42	27.8	1.595	99.62	3.82
0.43	27.8	1.595	99.619	3.82
0.43	27.8	1.596	99.618	3.82
0.43	27.8	1.596	99.617	3.82
0.43	27.81	1.596	99.616	3.819
0.43	27.81	1.596	99.615	3.819
0.43	27.81	1.596	99.614	3.819
0.44	27.82	1.596	99.612	3.819
0.44	27.82	1.596	99.611	3.819
0.44	27.82	1.596	99.61	3.819
0.44	27.83	1.596	99.609	3.819
0.44	27.83	1.596	99.608	3.819
0.44	27.83	1.596	99.607	3.819
0.45	27.84	1.596	99.606	3.819
0.45	27.84	1.596	99.605	3.819
0.45	27.84	1.596	99.604	3.819
0.45	27.85	1.596	99.602	3.819
0.45	27.85	1.596	99.601	3.819
0.45	27.85	1.596	99.6	3.819
0.45	27.86	1.596	99.599	3.819
0.46	27.86	1.596	99.598	3.819
0.46	27.86	1.597	99.597	3.819
0.46	27.87	1.597	99.596	3.819
0.46	27.87	1.597	99.595	3.819
0.46	27.87	1.597	99.594	3.819
0.46	27.88	1.597	99.593	3.819
0.47	27.88	1.597	99.591	3.819
0.47	27.88	1.597	99.59	3.819
0.47	27.89	1.597	99.589	3.818
0.47	27.89	1.597	99.588	3.818
0.47	27.89	1.597	99.587	3.818
0.48	27.9	1.597	99.586	3.818
0.48	27.9	1.597	99.585	3.818
0.48	27.91	1.597	99.584	3.818
0.48	27.91	1.597	99.583	3.818
0.48	27.91	1.597	99.582	3.818
0.48	27.92	1.597	99.581	3.818
0.49	27.92	1.597	99.58	3.818
0.49	27.93	1.597	99.579	3.818
0.49	27.93	1.597	99.578	3.818
0.49	27.93	1.598	99.577	3.818
0.49	27.94	1.598	99.576	3.818
0.49	27.94	1.598	99.574	3.818
0.5	27.94	1.598	99.573	3.818
0.5	27.95	1.598	99.572	3.818
0.5	27.95	1.598	99.571	3.818
0.5	27.96	1.598	99.57	3.818
0.5	27.96	1.598	99.569	3.818
0.5	27.97	1.598	99.568	3.818
0.5	27.97	1.598	99.567	3.818
0.51	27.97	1.598	99.566	3.818
0.51	27.98	1.598	99.565	3.818
0.51	27.98	1.598	99.564	3.817
0.51	27.99	1.598	99.563	3.817
0.51	27.99	1.598	99.562	3.817
0.51	28	1.598	99.561	3.817
0.52	28	1.598	99.56	3.817
0.52	28	1.598	99.559	3.817
0.52	28.01	1.598	99.558	3.817
0.52	28.01	1.598	99.557	3.817
0.52	28.02	1.598	99.556	3.817
0.53	28.02	1.598	99.555	3.817
0.53	28.03	1.598	99.554	3.817
0.53	28.03	1.598	99.552	3.817
0.53	28.04	1.598	99.551	3.817
0.53	28.04	1.598	99.55	3.817
0.53	28.05	1.598	99.549	3.817
0.53	28.05	1.598	99.548	3.817
0.54	28.05	1.598	99.547	3.817
0.54	28.06	1.598	99.546	3.817
0.54	28.06	1.598	99.545	3.817
0.54	28.07	1.598	99.544	3.817
0.54	28.07	1.598	99.543	3.817
0.55	28.08	1.598	99.542	3.817
0.55	28.08	1.598	99.541	3.817
0.55	28.09	1.598	99.54	3.817
0.55	28.09	1.598	99.539	3.817
0.55	28.1	1.598	99.538	3.816
0.55	28.1	1.598	99.537	3.816
0.55	28.11	1.598	99.536	3.816
0.56	28.11	1.598	99.535	3.816
0.56	28.12	1.598	99.534	3.816
0.56	28.12	1.598	99.533	3.816
0.56	28.13	1.598	99.532	3.816
0.56	28.13	1.598	99.531	3.816
0.57	28.14	1.598	99.53	3.816
0.57	28.14	1.598	99.529	3.816
0.57	28.15	1.598	99.528	3.816
0.57	28.16	1.598	99.527	3.816
0.57	28.16	1.598	99.526	3.816
0.57	28.17	1.598	99.524	3.816
0.58	28.17	1.598	99.523	3.816
0.58	28.18	1.598	99.522	3.816
0.58	28.18	1.598	99.521	3.816
0.58	28.19	1.598	99.52	3.816
0.58	28.19	1.598	99.519	3.816
0.58	28.2	1.598	99.518	3.816
0.58	28.21	1.598	99.517	3.816
0.59	28.21	1.597	99.516	3.816
0.59	28.22	1.597	99.515	3.816
0.59	28.22	1.597	99.514	3.816
0.59	28.23	1.597	99.513	3.816
0.59	28.23	1.597	99.512	3.815
0.6	28.24	1.597	99.511	3.815
0.6	28.25	1.597	99.51	3.815
0.6	28.25	1.597	99.509	3.815
0.6	28.26	1.596	99.508	3.815
0.6	28.26	1.596	99.507	3.815
0.6	28.27	1.596	99.506	3.815
0.6	28.28	1.596	99.505	3.815
0.61	28.28	1.596	99.504	3.815
0.61	28.29	1.596	99.503	3.815
0.61	28.29	1.595	99.502	3.815
0.61	28.3	1.595	99.5	3.815
0.61	28.31	1.595	99.499	3.815
0.62	28.31	1.595	99.498	3.815
0.62	28.32	1.594	99.497	3.815
0.62	28.32	1.594	99.496	3.815
0.62	28.33	1.594	99.495	3.815
0.62	28.34	1.593	99.494	3.815
0.62	28.34	1.593	99.493	3.815
0.63	28.35	1.593	99.492	3.815
0.63	28.36	1.592	99.491	3.815
0.63	28.36	1.592	99.49	3.815
0.63	28.37	1.592	99.489	3.815
0.63	28.37	1.591	99.488	3.815
0.63	28.38	1.591	99.487	3.815
0.63	28.39	1.59	99.486	3.814
0.64	28.39	1.59	99.485	3.814
0.64	28.4	1.589	99.484	3.814
0.64	28.41	1.589	99.482	3.814
0.64	28.41	1.589	99.481	3.814
0.64	28.42	1.588	99.48	3.814
0.65	28.43	1.588	99.479	3.814
0.65	28.44	1.587	99.478	3.814
0.65	28.44	1.587	99.477	3.814
0.65	28.45	1.586	99.476	3.814
0.65	28.46	1.586	99.475	3.814
0.65	28.46	1.585	99.474	3.814
0.65	28.47	1.585	99.473	3.814
0.66	28.48	1.584	99.472	3.814
0.66	28.48	1.584	99.471	3.814
0.66	28.49	1.583	99.47	3.814
0.66	28.5	1.583	99.469	3.814
0.66	28.5	1.582	99.468	3.814
0.67	28.51	1.582	99.467	3.814
0.67	28.52	1.581	99.465	3.814
0.67	28.53	1.581	99.464	3.814
0.67	28.53	1.58	99.463	3.814
0.67	28.54	1.58	99.462	3.814
0.67	28.55	1.579	99.461	3.814
0.68	28.56	1.578	99.46	3.814
0.68	28.56	1.578	99.459	3.813
0.68	28.57	1.577	99.458	3.813
0.68	28.58	1.577	99.457	3.813
0.68	28.59	1.576	99.456	3.813
0.68	28.59	1.575	99.455	3.813
0.68	28.6	1.575	99.454	3.813
0.69	28.61	1.574	99.453	3.813
0.69	28.61	1.573	99.452	3.813
0.69	28.62	1.573	99.451	3.813
0.69	28.63	1.572	99.45	3.813
0.69	28.64	1.572	99.448	3.813
0.7	28.65	1.571	99.447	3.813
0.7	28.65	1.57	99.446	3.813
0.7	28.66	1.57	99.445	3.813
0.7	28.67	1.569	99.444	3.813
0.7	28.68	1.568	99.443	3.813
0.7	28.68	1.568	99.442	3.813
0.7	28.69	1.567	99.441	3.813
0.71	28.7	1.566	99.44	3.813
0.71	28.71	1.566	99.439	3.813
0.71	28.72	1.565	99.438	3.813
0.71	28.72	1.565	99.437	3.813
0.71	28.73	1.564	99.436	3.813
0.72	28.74	1.563	99.434	3.813
0.72	28.75	1.563	99.433	3.812
0.72	28.76	1.562	99.432	3.812
0.72	28.77	1.561	99.431	3.812
0.72	28.77	1.561	99.43	3.812
0.72	28.78	1.56	99.429	3.812
0.73	28.79	1.559	99.428	3.812
0.73	28.8	1.559	99.427	3.812
0.73	28.81	1.558	99.426	3.812
0.73	28.81	1.557	99.425	3.812
0.73	28.82	1.557	99.423	3.812
0.73	28.83	1.556	99.422	3.812
0.73	28.84	1.555	99.421	3.812
0.74	28.85	1.555	99.42	3.812
0.74	28.86	1.554	99.419	3.812
0.74	28.86	1.553	99.418	3.812
0.74	28.87	1.552	99.417	3.812
0.74	28.88	1.552	99.416	3.812
0.75	28.89	1.551	99.415	3.812
0.75	28.9	1.55	99.414	3.812
0.75	28.91	1.549	99.412	3.812
0.75	28.92	1.548	99.411	3.812
0.75	28.92	1.548	99.41	3.812
0.75	28.93	1.547	99.409	3.812
0.75	28.94	1.546	99.408	3.812
0.76	28.95	1.545	99.407	3.811
0.76	28.96	1.544	99.406	3.811
0.76	28.97	1.543	99.404	3.811
0.76	28.98	1.543	99.403	3.811
0.76	28.99	1.542	99.402	3.811
0.77	28.99	1.541	99.401	3.811
0.77	29	1.54	99.4	3.811
0.77	29.01	1.539	99.399	3.811
0.77	29.02	1.538	99.398	3.811
0.77	29.03	1.537	99.396	3.811
0.77	29.04	1.537	99.395	3.811
0.78	29.05	1.536	99.394	3.811
0.78	29.06	1.535	99.393	3.811
0.78	29.07	1.534	99.392	3.811
0.78	29.08	1.533	99.391	3.811
0.78	29.09	1.532	99.389	3.811
0.78	29.1	1.531	99.388	3.811
0.78	29.1	1.53	99.387	3.811
0.79	29.11	1.529	99.386	3.811
0.79	29.12	1.528	99.385	3.811
0.79	29.13	1.527	99.384	3.811
0.79	29.14	1.526	99.383	3.811
0.79	29.15	1.526	99.381	3.81
0.8	29.16	1.525	99.38	3.81
0.8	29.17	1.524	99.379	3.81
0.8	29.18	1.523	99.378	3.81
0.8	29.19	1.522	99.377	3.81
0.8	29.2	1.521	99.375	3.81
0.8	29.21	1.52	99.374	3.81
0.8	29.22	1.519	99.373	3.81
0.81	29.23	1.518	99.372	3.81
0.81	29.24	1.517	99.371	3.81
0.81	29.25	1.516	99.37	3.81
0.81	29.26	1.515	99.368	3.81
0.81	29.27	1.514	99.367	3.81
0.82	29.28	1.513	99.366	3.81
0.82	29.29	1.512	99.365	3.81
0.82	29.3	1.511	99.364	3.81
0.82	29.31	1.51	99.363	3.81
0.82	29.32	1.509	99.361	3.81
0.82	29.33	1.508	99.36	3.81
0.83	29.34	1.507	99.359	3.81
0.83	29.35	1.506	99.358	3.81
0.83	29.36	1.505	99.357	3.81
0.83	29.37	1.504	99.355	3.809
0.83	29.38	1.503	99.354	3.809
0.83	29.39	1.502	99.353	3.809
0.83	29.4	1.501	99.352	3.809
0.84	29.41	1.5	99.351	3.809
0.84	29.42	1.499	99.349	3.809
0.84	29.43	1.498	99.348	3.809
0.84	29.44	1.497	99.347	3.809
0.84	29.45	1.496	99.346	3.809
0.85	29.46	1.495	99.345	3.809
0.85	29.47	1.494	99.343	3.809
0.85	29.48	1.493	99.342	3.809
0.85	29.49	1.492	99.341	3.809
0.85	29.51	1.491	99.34	3.809
0.85	29.52	1.49	99.338	3.809
0.85	29.53	1.489	99.337	3.809
0.86	29.54	1.488	99.336	3.809
0.86	29.55	1.487	99.335	3.809
0.86	29.56	1.486	99.334	3.809
0.86	29.57	1.485	99.332	3.809
0.86	29.58	1.484	99.331	3.809
0.87	29.59	1.482	99.33	3.809
0.87	29.6	1.481	99.329	3.808
0.87	29.61	1.48	99.328	3.808
0.87	29.62	1.479	99.326	3.808
0.87	29.64	1.478	99.325	3.808
0.87	29.65	1.477	99.324	3.808
0.88	29.66	1.476	99.323	3.808
0.88	29.67	1.475	99.321	3.808
0.88	29.68	1.474	99.32	3.808
0.88	29.69	1.473	99.319	3.808
0.88	29.7	1.471	99.318	3.808
0.88	29.71	1.47	99.317	3.808
0.88	29.72	1.469	99.315	3.808
0.89	29.73	1.468	99.314	3.808
0.89	29.75	1.467	99.313	3.808
0.89	29.76	1.465	99.312	3.808
0.89	29.77	1.464	99.31	3.808
0.89	29.78	1.463	99.309	3.808
0.9	29.79	1.462	99.308	3.808
0.9	29.8	1.461	99.307	3.808
0.9	29.81	1.459	99.306	3.808
0.9	29.83	1.458	99.304	3.808
0.9	29.84	1.457	99.303	3.807
0.9	29.85	1.456	99.302	3.807
0.9	29.86	1.454	99.301	3.807
0.91	29.87	1.453	99.299	3.807
0.91	29.88	1.452	99.298	3.807
0.91	29.9	1.451	99.297	3.807
0.91	29.91	1.45	99.296	3.807
0.91	29.92	1.449	99.295	3.807
0.92	29.93	1.447	99.293	3.807
0.92	29.94	1.446	99.292	3.807
0.92	29.95	1.445	99.291	3.807
0.92	29.97	1.444	99.29	3.807
0.92	29.98	1.442	99.288	3.807
0.92	29.99	1.441	99.287	3.807
0.93	30	1.44	99.286	3.807
0.93	30.01	1.438	99.285	3.807
0.93	30.03	1.437	99.284	3.807
0.93	30.04	1.436	99.282	3.807
0.93	30.05	1.434	99.281	3.807
0.93	30.06	1.433	99.28	3.807
0.93	30.07	1.432	99.279	3.807
0.94	30.09	1.431	99.277	3.807
0.94	30.1	1.429	99.276	3.806
0.94	30.11	1.428	99.275	3.806
0.94	30.12	1.427	99.274	3.806
0.94	30.14	1.426	99.273	3.806
0.95	30.15	1.424	99.271	3.806
0.95	30.16	1.423	99.27	3.806
0.95	30.17	1.421	99.269	3.806
0.95	30.19	1.42	99.268	3.806
0.95	30.2	1.419	99.266	3.806
0.95	30.21	1.417	99.265	3.806
0.95	30.22	1.416	99.264	3.806
0.96	30.24	1.415	99.263	3.806
0.96	30.25	1.413	99.261	3.806
0.96	30.26	1.412	99.26	3.806
0.96	30.27	1.411	99.259	3.806
0.96	30.29	1.41	99.258	3.806
0.97	30.3	1.408	99.257	3.806
0.97	30.31	1.407	99.255	3.806
0.97	30.32	1.406	99.254	3.806
0.97	30.34	1.404	99.253	3.806
0.97	30.35	1.403	99.252	3.806
0.97	30.36	1.402	99.25	3.805
0.98	30.38	1.4	99.249	3.805
0.98	30.39	1.399	99.248	3.805
0.98	30.4	1.398	99.247	3.805
0.98	30.41	1.396	99.245	3.805
0.98	30.43	1.395	99.244	3.805
0.98	30.44	1.394	99.243	3.805
0.98	30.45	1.392	99.242	3.805
0.99	30.47	1.391	99.24	3.805
0.99	30.48	1.389	99.239	3.805
0.99	30.49	1.388	99.238	3.805
0.99	30.51	1.387	99.237	3.805
0.99	30.52	1.385	99.235	3.805
1	30.53	1.384	99.234	3.805
1	30.55	1.383	99.233	3.805
1	30.56	1.381	99.232	3.805
1	30.57	1.38	99.23	3.805
1	30.59	1.378	99.229	3.805
1	30.6	1.377	99.228	3.805
1	30.61	1.376	99.227	3.805
1.01	30.62	1.374	99.225	3.805
1.01	30.64	1.373	99.224	3.804
1.01	30.65	1.372	99.223	3.804
1.01	30.67	1.37	99.221	3.804
1.01	30.68	1.369	99.22	3.804
1.02	30.69	1.368	99.219	3.804
1.02	30.71	1.366	99.218	3.804
1.02	30.72	1.365	99.216	3.804
1.02	30.73	1.364	99.215	3.804
1.02	30.75	1.362	99.214	3.804
1.02	30.76	1.361	99.213	3.804
1.03	30.77	1.359	99.211	3.804
1.03	30.79	1.358	99.21	3.804
1.03	30.8	1.356	99.209	3.804
1.03	30.81	1.355	99.207	3.804
1.03	30.83	1.354	99.206	3.804
1.03	30.84	1.352	99.205	3.804
1.03	30.86	1.351	99.204	3.804
1.04	30.87	1.349	99.202	3.804
1.04	30.88	1.348	99.201	3.804
1.04	30.9	1.346	99.2	3.804
1.04	30.91	1.345	99.198	3.803
1.04	30.93	1.343	99.197	3.803
1.05	30.94	1.342	99.196	3.803
1.05	30.95	1.34	99.195	3.803
1.05	30.97	1.339	99.193	3.803
1.05	30.98	1.337	99.192	3.803
1.05	30.99	1.336	99.191	3.803
1.05	31.01	1.334	99.189	3.803
1.05	31.02	1.333	99.188	3.803
1.06	31.04	1.331	99.187	3.803
1.06	31.05	1.33	99.186	3.803
1.06	31.07	1.328	99.184	3.803
1.06	31.08	1.327	99.183	3.803
1.06	31.09	1.325	99.182	3.803
1.07	31.11	1.324	99.18	3.803
1.07	31.12	1.322	99.179	3.803
1.07	31.14	1.321	99.178	3.803
1.07	31.15	1.319	99.176	3.803
1.07	31.17	1.318	99.175	3.803
1.07	31.18	1.316	99.174	3.803
1.08	31.19	1.314	99.173	3.802
1.08	31.21	1.313	99.171	3.802
1.08	31.22	1.311	99.17	3.802
1.08	31.24	1.31	99.169	3.802
1.08	31.25	1.308	99.167	3.802
1.08	31.27	1.306	99.166	3.802
1.08	31.28	1.305	99.165	3.802
1.09	31.3	1.304	99.163	3.802
1.09	31.31	1.302	99.162	3.802
1.09	31.33	1.3	99.161	3.802
1.09	31.34	1.299	99.159	3.802
1.09	31.36	1.297	99.158	3.802
1.09	31.37	1.296	99.157	3.802
1.1	31.38	1.294	99.156	3.802
1.1	31.4	1.292	99.154	3.802
1.1	31.41	1.291	99.153	3.802
1.1	31.43	1.289	99.152	3.802
1.1	31.44	1.288	99.15	3.802
1.11	31.46	1.286	99.149	3.802
1.11	31.47	1.285	99.148	3.802
1.11	31.49	1.283	99.146	3.801
1.11	31.5	1.282	99.145	3.801
1.11	31.52	1.28	99.144	3.801
1.11	31.53	1.279	99.142	3.801
1.12	31.55	1.277	99.141	3.801
1.12	31.56	1.275	99.14	3.801
1.12	31.58	1.274	99.138	3.801
1.12	31.59	1.272	99.137	3.801
1.12	31.61	1.271	99.136	3.801
1.12	31.62	1.269	99.134	3.801
1.13	31.64	1.268	99.133	3.801
1.13	31.65	1.266	99.132	3.801
1.13	31.67	1.264	99.13	3.801
1.13	31.68	1.263	99.129	3.801
1.13	31.7	1.261	99.128	3.801
1.13	31.72	1.26	99.127	3.801
1.13	31.73	1.258	99.125	3.801
1.14	31.75	1.256	99.124	3.801
1.14	31.76	1.255	99.123	3.801
1.14	31.78	1.253	99.121	3.801
1.14	31.79	1.251	99.12	3.8
1.14	31.81	1.25	99.119	3.8
1.14	31.82	1.248	99.117	3.8
1.15	31.84	1.247	99.116	3.8
1.15	31.85	1.245	99.115	3.8
1.15	31.87	1.243	99.113	3.8
1.15	31.88	1.242	99.112	3.8
1.15	31.9	1.24	99.111	3.8
1.16	31.92	1.239	99.109	3.8
1.16	31.93	1.237	99.108	3.8
1.16	31.95	1.236	99.106	3.8
1.16	31.96	1.234	99.105	3.8
1.16	31.98	1.232	99.104	3.8
1.16	31.99	1.231	99.102	3.8
1.17	32.01	1.229	99.101	3.8
1.17	32.03	1.228	99.1	3.8
1.17	32.04	1.226	99.098	3.8
1.17	32.06	1.224	99.097	3.8
1.17	32.07	1.223	99.096	3.8
1.17	32.09	1.221	99.094	3.799
1.18	32.11	1.22	99.093	3.799
1.18	32.12	1.218	99.092	3.799
1.18	32.14	1.216	99.09	3.799
1.18	32.15	1.215	99.089	3.799
1.18	32.17	1.213	99.088	3.799
1.18	32.18	1.211	99.086	3.799
1.18	32.2	1.209	99.085	3.799
1.19	32.22	1.208	99.083	3.799
1.19	32.23	1.206	99.082	3.799
1.19	32.25	1.204	99.081	3.799
1.19	32.26	1.203	99.079	3.799
1.19	32.28	1.201	99.078	3.799
1.19	32.3	1.199	99.077	3.799
1.2	32.31	1.198	99.075	3.799
1.2	32.33	1.196	99.074	3.799
1.2	32.35	1.194	99.072	3.799
1.2	32.36	1.192	99.071	3.799
1.2	32.38	1.191	99.07	3.799
1.21	32.39	1.189	99.068	3.798
1.21	32.41	1.187	99.067	3.798
1.21	32.43	1.186	99.065	3.798
1.21	32.44	1.184	99.064	3.798
1.21	32.46	1.182	99.063	3.798
1.21	32.48	1.181	99.061	3.798
1.22	32.49	1.179	99.06	3.798
1.22	32.51	1.177	99.058	3.798
1.22	32.52	1.176	99.057	3.798
1.22	32.54	1.174	99.056	3.798
1.22	32.56	1.172	99.054	3.798
1.22	32.57	1.171	99.053	3.798
1.23	32.59	1.169	99.051	3.798
1.23	32.61	1.167	99.05	3.798
1.23	32.62	1.166	99.049	3.798
1.23	32.64	1.164	99.047	3.798
1.23	32.66	1.162	99.046	3.798
1.23	32.67	1.16	99.044	3.798
1.23	32.69	1.159	99.043	3.798
1.24	32.71	1.157	99.041	3.797
1.24	32.72	1.155	99.04	3.797
1.24	32.74	1.153	99.038	3.797
1.24	32.76	1.152	99.037	3.797
1.24	32.77	1.15	99.036	3.797
1.24	32.79	1.148	99.034	3.797
1.25	32.81	1.147	99.033	3.797
1.25	32.82	1.145	99.031	3.797
1.25	32.84	1.143	99.03	3.797
1.25	32.86	1.141	99.028	3.797
1.25	32.87	1.139	99.027	3.797
1.26	32.89	1.138	99.025	3.797
1.26	32.91	1.136	99.024	3.797
1.26	32.93	1.134	99.023	3.797
1.26	32.94	1.132	99.021	3.797
1.26	32.96	1.131	99.02	3.797
1.26	32.98	1.129	99.018	3.797
1.27	32.99	1.128	99.017	3.797
1.27	33.01	1.126	99.015	3.796
1.27	33.03	1.124	99.014	3.796
1.27	33.04	1.123	99.012	3.796
1.27	33.06	1.121	99.011	3.796
1.27	33.08	1.119	99.009	3.796
1.28	33.09	1.117	99.008	3.796
1.28	33.11	1.115	99.006	3.796
1.28	33.13	1.114	99.005	3.796
1.28	33.15	1.112	99.003	3.796
1.28	33.16	1.11	99.002	3.796
1.28	33.18	1.108	99	3.796
1.28	33.2	1.107	98.999	3.796
1.29	33.21	1.105	98.997	3.796
1.29	33.23	1.103	98.996	3.796
1.29	33.25	1.101	98.994	3.796
1.29	33.27	1.1	98.993	3.796
1.29	33.28	1.098	98.991	3.796
1.29	33.3	1.096	98.99	3.795
1.3	33.32	1.094	98.988	3.795
1.3	33.34	1.093	98.987	3.795
1.3	33.35	1.091	98.985	3.795
1.3	33.37	1.089	98.984	3.795
1.3	33.39	1.088	98.982	3.795
1.31	33.41	1.086	98.981	3.795
1.31	33.42	1.084	98.979	3.795
1.31	33.44	1.082	98.978	3.795
1.31	33.46	1.08	98.976	3.795
1.31	33.47	1.079	98.975	3.795
1.31	33.49	1.077	98.973	3.795
1.32	33.51	1.075	98.972	3.795
1.32	33.53	1.074	98.97	3.795
1.32	33.54	1.072	98.969	3.795
1.32	33.56	1.07	98.967	3.795
1.32	33.58	1.068	98.966	3.795
1.32	33.6	1.067	98.964	3.794
1.33	33.61	1.065	98.963	3.794
1.33	33.63	1.063	98.961	3.794
1.33	33.65	1.061	98.959	3.794
1.33	33.67	1.059	98.958	3.794
1.33	33.68	1.058	98.956	3.794
1.33	33.7	1.056	98.955	3.794
1.33	33.72	1.054	98.953	3.794
1.34	33.74	1.053	98.952	3.794
1.34	33.75	1.051	98.95	3.794
1.34	33.77	1.049	98.949	3.794
1.34	33.79	1.048	98.947	3.794
1.34	33.81	1.046	98.945	3.794
1.34	33.82	1.044	98.944	3.794
1.35	33.84	1.042	98.942	3.794
1.35	33.86	1.04	98.941	3.794
1.35	33.88	1.038	98.939	3.794
1.35	33.9	1.037	98.938	3.793
1.35	33.91	1.035	98.936	3.793
1.36	33.93	1.033	98.934	3.793
1.36	33.95	1.031	98.933	3.793
1.36	33.97	1.03	98.931	3.793
1.36	33.98	1.028	98.93	3.793
1.36	34	1.026	98.928	3.793
1.36	34.02	1.024	98.926	3.793
1.37	34.04	1.023	98.925	3.793
1.37	34.06	1.021	98.923	3.793
1.37	34.07	1.019	98.922	3.793
1.37	34.09	1.018	98.92	3.793
1.37	34.11	1.016	98.918	3.793
1.37	34.13	1.014	98.917	3.793
1.38	34.15	1.012	98.915	3.793
1.38	34.16	1.011	98.914	3.793
1.38	34.18	1.009	98.912	3.792
1.38	34.2	1.007	98.91	3.792
1.38	34.22	1.005	98.909	3.792
1.38	34.24	1.004	98.907	3.792
1.38	34.25	1.002	98.905	3.792
1.39	34.27	1	98.904	3.792
1.39	34.29	0.998	98.902	3.792
1.39	34.31	0.996	98.901	3.792
1.39	34.33	0.995	98.899	3.792
1.39	34.35	0.993	98.897	3.792
1.39	34.36	0.991	98.896	3.792
1.4	34.38	0.989	98.894	3.792
1.4	34.4	0.987	98.892	3.792
1.4	34.42	0.986	98.891	3.792
1.4	34.44	0.984	98.889	3.792
1.4	34.45	0.982	98.887	3.792
1.41	34.47	0.98	98.886	3.791
1.41	34.49	0.978	98.884	3.791
1.41	34.51	0.977	98.882	3.791
1.41	34.53	0.975	98.881	3.791
1.41	34.55	0.973	98.879	3.791
1.41	34.56	0.971	98.877	3.791
1.42	34.58	0.97	98.876	3.791
1.42	34.6	0.968	98.874	3.791
1.42	34.62	0.966	98.872	3.791
1.42	34.64	0.964	98.871	3.791
1.42	34.66	0.962	98.869	3.791
1.42	34.67	0.96	98.867	3.791
1.43	34.69	0.959	98.866	3.791
1.43	34.71	0.957	98.864	3.791
1.43	34.73	0.955	98.862	3.791
1.43	34.75	0.953	98.86	3.791
1.43	34.77	0.952	98.859	3.79
1.43	34.79	0.95	98.857	3.79
1.43	34.8	0.948	98.855	3.79
1.44	34.82	0.946	98.854	3.79
1.44	34.84	0.945	98.852	3.79
1.44	34.86	0.943	98.85	3.79
1.44	34.88	0.941	98.849	3.79
1.44	34.9	0.939	98.847	3.79
1.44	34.92	0.937	98.845	3.79
1.45	34.93	0.936	98.843	3.79
1.45	34.95	0.934	98.842	3.79
1.45	34.97	0.932	98.84	3.79
1.45	34.99	0.93	98.838	3.79
1.45	35.01	0.929	98.837	3.79
1.46	35.03	0.927	98.835	3.79
1.46	35.05	0.925	98.833	3.789
1.46	35.07	0.923	98.831	3.789
1.46	35.08	0.921	98.83	3.789
1.46	35.1	0.919	98.828	3.789
1.46	35.12	0.918	98.826	3.789
1.47	35.14	0.916	98.825	3.789
1.47	35.16	0.914	98.823	3.789
1.47	35.18	0.912	98.821	3.789
1.47	35.2	0.911	98.819	3.789
1.47	35.21	0.909	98.818	3.789
1.47	35.23	0.907	98.816	3.789
1.48	35.25	0.905	98.814	3.789
1.48	35.27	0.903	98.812	3.789
1.48	35.29	0.901	98.811	3.789
1.48	35.31	0.9	98.809	3.789
1.48	35.33	0.898	98.807	3.788
1.48	35.35	0.896	98.806	3.788
1.48	35.36	0.894	98.804	3.788
1.49	35.38	0.892	98.802	3.788
1.49	35.4	0.891	98.8	3.788
1.49	35.42	0.889	98.799	3.788
1.49	35.44	0.887	98.797	3.788
1.49	35.46	0.885	98.795	3.788
1.49	35.48	0.883	98.793	3.788
1.5	35.5	0.881	98.792	3.788
1.5	35.51	0.88	98.79	3.788
1.5	35.53	0.878	98.788	3.788
1.5	35.55	0.876	98.786	3.788
1.5	35.57	0.874	98.785	3.788
1.51	35.59	0.873	98.783	3.788
1.51	35.61	0.871	98.781	3.787
1.51	35.63	0.869	98.779	3.787
1.51	35.65	0.867	98.778	3.787
1.51	35.67	0.865	98.776	3.787
1.51	35.69	0.863	98.774	3.787
1.52	35.7	0.861	98.772	3.787
1.52	35.72	0.86	98.771	3.787
1.52	35.74	0.858	98.769	3.787
1.52	35.76	0.856	98.767	3.787
1.52	35.78	0.854	98.765	3.787
1.52	35.8	0.852	98.764	3.787
1.53	35.82	0.85	98.762	3.787
1.53	35.84	0.849	98.76	3.787
1.53	35.86	0.847	98.758	3.787
1.53	35.88	0.845	98.757	3.787
1.53	35.89	0.843	98.755	3.786
1.53	35.91	0.841	98.753	3.786
1.53	35.93	0.84	98.751	3.786
1.54	35.95	0.838	98.75	3.786
1.54	35.97	0.836	98.748	3.786
1.54	35.99	0.834	98.746	3.786
1.54	36.01	0.833	98.744	3.786
1.54	36.03	0.831	98.743	3.786
1.54	36.05	0.829	98.741	3.786
1.55	36.07	0.827	98.739	3.786
1.55	36.09	0.825	98.737	3.786
1.55	36.11	0.823	98.735	3.786
1.55	36.13	0.822	98.734	3.786
1.55	36.14	0.82	98.732	3.786
1.56	36.16	0.818	98.73	3.786
1.56	36.18	0.816	98.728	3.785
1.56	36.2	0.814	98.727	3.785
1.56	36.22	0.812	98.725	3.785
1.56	36.24	0.81	98.723	3.785
1.56	36.26	0.809	98.721	3.785
1.57	36.28	0.807	98.719	3.785
1.57	36.3	0.805	98.718	3.785
1.57	36.32	0.803	98.716	3.785
1.57	36.34	0.801	98.714	3.785
1.57	36.36	0.799	98.712	3.785
1.57	36.38	0.798	98.71	3.785
1.58	36.4	0.796	98.709	3.785
1.58	36.41	0.794	98.707	3.785
1.58	36.43	0.792	98.705	3.785
1.58	36.45	0.791	98.703	3.784
1.58	36.47	0.789	98.701	3.784
1.58	36.49	0.787	98.7	3.784
1.58	36.51	0.785	98.698	3.784
1.59	36.53	0.783	98.696	3.784
1.59	36.55	0.781	98.694	3.784
1.59	36.57	0.78	98.692	3.784
1.59	36.59	0.778	98.69	3.784
1.59	36.61	0.776	98.689	3.784
1.59	36.63	0.774	98.687	3.784
1.6	36.65	0.772	98.685	3.784
1.6	36.67	0.771	98.683	3.784
1.6	36.68	0.769	98.681	3.784
1.6	36.7	0.767	98.679	3.784
1.6	36.72	0.765	98.678	3.784
1.61	36.74	0.763	98.676	3.783
1.61	36.76	0.762	98.674	3.783
1.61	36.78	0.76	98.672	3.783
1.61	36.8	0.758	98.67	3.783
1.61	36.82	0.756	98.668	3.783
1.61	36.84	0.754	98.667	3.783
1.62	36.86	0.752	98.665	3.783
1.62	36.88	0.75	98.663	3.783
1.62	36.9	0.749	98.661	3.783
1.62	36.92	0.747	98.659	3.783
1.62	36.94	0.745	98.657	3.783
1.62	36.96	0.743	98.655	3.783
1.63	36.98	0.741	98.653	3.783
1.63	37	0.739	98.652	3.783
1.63	37.01	0.738	98.65	3.782
1.63	37.03	0.736	98.648	3.782
1.63	37.05	0.734	98.646	3.782
1.63	37.07	0.732	98.644	3.782
1.63	37.09	0.731	98.642	3.782
1.64	37.11	0.729	98.64	3.782
1.64	37.13	0.727	98.638	3.782
1.64	37.15	0.725	98.637	3.782
1.64	37.17	0.723	98.635	3.782
1.64	37.19	0.722	98.633	3.782
1.64	37.21	0.72	98.631	3.782
1.65	37.23	0.718	98.629	3.782
1.65	37.25	0.717	98.627	3.782
1.65	37.27	0.715	98.625	3.781
1.65	37.29	0.713	98.623	3.781
1.65	37.31	0.711	98.621	3.781
1.66	37.33	0.709	98.619	3.781
1.66	37.35	0.708	98.618	3.781
1.66	37.37	0.706	98.616	3.781
1.66	37.39	0.704	98.614	3.781
1.66	37.41	0.702	98.612	3.781
1.66	37.43	0.7	98.61	3.781
1.67	37.44	0.698	98.608	3.781
1.67	37.46	0.697	98.606	3.781
1.67	37.48	0.695	98.604	3.781
1.67	37.5	0.693	98.602	3.781
1.67	37.52	0.692	98.6	3.781
1.67	37.54	0.69	98.598	3.78
1.68	37.56	0.688	98.596	3.78
1.68	37.58	0.686	98.595	3.78
1.68	37.6	0.684	98.593	3.78
1.68	37.62	0.683	98.591	3.78
1.68	37.64	0.681	98.589	3.78
1.68	37.66	0.679	98.587	3.78
1.68	37.68	0.678	98.585	3.78
1.69	37.7	0.676	98.583	3.78
1.69	37.72	0.674	98.581	3.78
1.69	37.74	0.672	98.579	3.78
1.69	37.76	0.67	98.577	3.78
1.69	37.78	0.669	98.575	3.78
1.69	37.8	0.667	98.573	3.78
1.7	37.82	0.665	98.571	3.779
1.7	37.84	0.663	98.569	3.779
1.7	37.86	0.662	98.567	3.779
1.7	37.88	0.66	98.565	3.779
1.7	37.9	0.658	98.563	3.779
1.71	37.92	0.657	98.562	3.779
1.71	37.94	0.655	98.56	3.779
1.71	37.96	0.653	98.558	3.779
1.71	37.98	0.651	98.556	3.779
1.71	38	0.649	98.554	3.779
1.71	38.02	0.648	98.552	3.779
1.72	38.03	0.646	98.55	3.779
1.72	38.05	0.644	98.548	3.779
1.72	38.07	0.642	98.546	3.778
1.72	38.09	0.641	98.544	3.778
1.72	38.11	0.639	98.542	3.778
1.72	38.13	0.637	98.54	3.778
1.73	38.15	0.635	98.538	3.778
1.73	38.17	0.634	98.536	3.778
1.73	38.19	0.632	98.534	3.778
1.73	38.21	0.63	98.532	3.778
1.73	38.23	0.628	98.53	3.778
1.73	38.25	0.626	98.528	3.778
1.73	38.27	0.624	98.526	3.778
1.74	38.29	0.623	98.524	3.778
1.74	38.31	0.621	98.522	3.778
1.74	38.33	0.619	98.52	3.777
1.74	38.35	0.617	98.518	3.777
1.74	38.37	0.616	98.516	3.777
1.74	38.39	0.614	98.514	3.777
1.75	38.41	0.612	98.512	3.777
1.75	38.43	0.61	98.51	3.777
1.75	38.45	0.609	98.508	3.777
1.75	38.47	0.607	98.506	3.777
1.75	38.49	0.605	98.504	3.777
1.76	38.51	0.603	98.502	3.777
1.76	38.53	0.602	98.5	3.777
1.76	38.55	0.6	98.498	3.777
1.76	38.57	0.598	98.496	3.777
1.76	38.59	0.596	98.493	3.776
1.76	38.61	0.595	98.491	3.776
1.77	38.63	0.593	98.489	3.776
1.77	38.65	0.591	98.487	3.776
1.77	38.67	0.589	98.485	3.776
1.77	38.69	0.587	98.483	3.776
1.77	38.71	0.586	98.481	3.776
1.77	38.73	0.584	98.479	3.776
1.78	38.74	0.582	98.477	3.776
1.78	38.76	0.581	98.475	3.776
1.78	38.78	0.579	98.473	3.776
1.78	38.8	0.577	98.471	3.776
1.78	38.82	0.576	98.469	3.775
1.78	38.84	0.574	98.467	3.775
1.78	38.86	0.572	98.464	3.775
1.79	38.88	0.57	98.462	3.775
1.79	38.9	0.568	98.46	3.775
1.79	38.92	0.567	98.458	3.775
1.79	38.94	0.565	98.456	3.775
1.79	38.96	0.563	98.454	3.775
1.79	38.98	0.561	98.452	3.775
1.8	39	0.56	98.45	3.775
1.8	39.02	0.558	98.448	3.775
1.8	39.04	0.556	98.445	3.775
1.8	39.06	0.554	98.443	3.775
1.8	39.08	0.553	98.441	3.774
1.81	39.1	0.551	98.439	3.774
1.81	39.12	0.549	98.437	3.774
1.81	39.14	0.548	98.435	3.774
1.81	39.16	0.546	98.433	3.774
1.81	39.18	0.544	98.431	3.774
1.81	39.2	0.542	98.428	3.774
1.82	39.22	0.541	98.426	3.774
1.82	39.24	0.539	98.424	3.774
1.82	39.26	0.537	98.422	3.774
1.82	39.28	0.536	98.42	3.774
1.82	39.3	0.534	98.418	3.774
1.82	39.32	0.532	98.416	3.773
1.83	39.34	0.531	98.413	3.773
1.83	39.36	0.529	98.411	3.773
1.83	39.38	0.527	98.409	3.773
1.83	39.4	0.525	98.407	3.773
1.83	39.42	0.524	98.405	3.773
1.83	39.44	0.522	98.403	3.773
1.83	39.46	0.52	98.401	3.773
1.84	39.48	0.519	98.398	3.773
1.84	39.5	0.517	98.396	3.773
1.84	39.52	0.515	98.394	3.773
1.84	39.54	0.514	98.392	3.773
1.84	39.56	0.512	98.39	3.772
1.84	39.58	0.51	98.388	3.772
1.85	39.6	0.508	98.385	3.772
1.85	39.62	0.507	98.383	3.772
1.85	39.64	0.505	98.381	3.772
1.85	39.65	0.503	98.379	3.772
1.85	39.67	0.502	98.377	3.772
1.86	39.69	0.5	98.374	3.772
1.86	39.71	0.498	98.372	3.772
1.86	39.73	0.497	98.37	3.772
1.86	39.75	0.495	98.368	3.772
1.86	39.77	0.493	98.366	3.772
1.86	39.79	0.492	98.364	3.771
1.87	39.81	0.49	98.361	3.771
1.87	39.83	0.488	98.359	3.771
1.87	39.85	0.486	98.357	3.771
1.87	39.87	0.485	98.355	3.771
1.87	39.89	0.483	98.353	3.771
1.87	39.91	0.482	98.35	3.771
1.88	39.93	0.48	98.348	3.771
1.88	39.95	0.479	98.346	3.771
1.88	39.97	0.477	98.344	3.771
1.88	39.99	0.475	98.342	3.771
1.88	40.01	0.474	98.339	3.771
1.88	40.03	0.472	98.337	3.77
1.88	40.05	0.47	98.335	3.77
1.89	40.07	0.468	98.333	3.77
1.89	40.09	0.467	98.331	3.77
1.89	40.11	0.465	98.328	3.77
1.89	40.13	0.464	98.326	3.77
1.89	40.15	0.462	98.324	3.77
1.89	40.17	0.46	98.322	3.77
1.9	40.19	0.459	98.319	3.77
1.9	40.21	0.457	98.317	3.77
1.9	40.23	0.455	98.315	3.77
1.9	40.25	0.453	98.313	3.77
1.9	40.27	0.452	98.311	3.769
1.91	40.29	0.45	98.308	3.769
1.91	40.31	0.448	98.306	3.769
1.91	40.33	0.447	98.304	3.769
1.91	40.35	0.445	98.302	3.769
1.91	40.37	0.443	98.299	3.769
1.91	40.39	0.442	98.297	3.769
1.92	40.41	0.44	98.295	3.769
1.92	40.43	0.439	98.293	3.769
1.92	40.45	0.437	98.29	3.769
1.92	40.47	0.435	98.288	3.769
1.92	40.49	0.433	98.286	3.768
1.92	40.51	0.432	98.284	3.768
1.93	40.53	0.43	98.281	3.768
1.93	40.54	0.428	98.279	3.768
1.93	40.56	0.427	98.277	3.768
1.93	40.58	0.425	98.275	3.768
1.93	40.6	0.423	98.272	3.768
1.93	40.62	0.422	98.27	3.768
1.93	40.64	0.42	98.268	3.768
1.94	40.66	0.418	98.265	3.768
1.94	40.68	0.416	98.263	3.768
1.94	40.7	0.415	98.261	3.768
1.94	40.72	0.413	98.259	3.767
1.94	40.74	0.411	98.256	3.767
1.94	40.76	0.41	98.254	3.767
1.95	40.78	0.408	98.252	3.767
1.95	40.8	0.406	98.249	3.767
1.95	40.82	0.405	98.247	3.767
1.95	40.84	0.403	98.245	3.767
1.95	40.86	0.401	98.243	3.767
1.96	40.88	0.4	98.24	3.767
1.96	40.9	0.398	98.238	3.767
1.96	40.92	0.396	98.236	3.767
1.96	40.94	0.394	98.233	3.766
1.96	40.96	0.393	98.231	3.766
1.96	40.98	0.391	98.229	3.766
1.97	41	0.389	98.226	3.766
1.97	41.02	0.387	98.224	3.766
1.97	41.04	0.386	98.222	3.766
1.97	41.06	0.384	98.219	3.766
1.97	41.08	0.382	98.217	3.766
1.97	41.09	0.381	98.215	3.766
1.98	41.11	0.379	98.212	3.766
1.98	41.13	0.377	98.21	3.766
1.98	41.15	0.376	98.208	3.765
1.98	41.17	0.374	98.205	3.765
1.98	41.19	0.373	98.203	3.765
1.98	41.21	0.371	98.2	3.765
1.98	41.23	0.369	98.198	3.765
1.99	41.25	0.368	98.196	3.765
1.99	41.27	0.366	98.193	3.765
1.99	41.29	0.364	98.191	3.765
1.99	41.31	0.363	98.189	3.765
1.99	41.33	0.361	98.186	3.765
1.99	41.35	0.359	98.184	3.765
2	41.37	0.358	98.182	3.764
2	41.39	0.356	98.179	3.764
2	41.41	0.354	98.177	3.764
2	41.43	0.353	98.174	3.764
2	41.45	0.351	98.172	3.764
2.01	41.47	0.349	98.17	3.764
2.01	41.49	0.348	98.167	3.764
2.01	41.51	0.346	98.165	3.764
2.01	41.52	0.345	98.163	3.764
2.01	41.54	0.343	98.16	3.764
2.01	41.56	0.341	98.158	3.764
2.02	41.58	0.34	98.155	3.763
2.02	41.6	0.338	98.153	3.763
2.02	41.62	0.336	98.151	3.763
2.02	41.64	0.335	98.148	3.763
2.02	41.66	0.333	98.146	3.763
2.02	41.68	0.331	98.144	3.763
2.03	41.7	0.33	98.141	3.763
2.03	41.72	0.328	98.139	3.763
2.03	41.74	0.327	98.136	3.763
2.03	41.76	0.325	98.134	3.763
2.03	41.78	0.323	98.131	3.763
2.03	41.8	0.322	98.129	3.762
2.03	41.82	0.32	98.127	3.762
2.04	41.84	0.319	98.124	3.762
2.04	41.86	0.317	98.122	3.762
2.04	41.88	0.315	98.119	3.762
2.04	41.9	0.314	98.117	3.762
2.04	41.91	0.312	98.115	3.762
2.04	41.93	0.311	98.112	3.762
2.05	41.95	0.309	98.11	3.762
2.05	41.97	0.308	98.107	3.762
2.05	41.99	0.306	98.105	3.762
2.05	42.01	0.305	98.102	3.761
2.05	42.03	0.303	98.1	3.761
2.06	42.05	0.301	98.097	3.761
2.06	42.07	0.3	98.095	3.761
2.06	42.09	0.298	98.093	3.761
2.06	42.11	0.297	98.09	3.761
2.06	42.13	0.295	98.088	3.761
2.06	42.15	0.294	98.085	3.761
2.07	42.17	0.292	98.083	3.761
2.07	42.19	0.29	98.08	3.761
2.07	42.21	0.289	98.078	3.761
2.07	42.23	0.287	98.075	3.76
2.07	42.25	0.286	98.073	3.76
2.07	42.26	0.284	98.07	3.76
2.08	42.28	0.283	98.068	3.76
2.08	42.3	0.281	98.065	3.76
2.08	42.32	0.28	98.063	3.76
2.08	42.34	0.278	98.061	3.76
2.08	42.36	0.277	98.058	3.76
2.08	42.38	0.275	98.056	3.76
2.08	42.4	0.274	98.053	3.76
2.09	42.42	0.272	98.051	3.759
2.09	42.44	0.271	98.048	3.759
2.09	42.46	0.269	98.046	3.759
2.09	42.48	0.268	98.043	3.759
2.09	42.5	0.266	98.041	3.759
2.09	42.52	0.265	98.038	3.759
2.1	42.54	0.263	98.036	3.759
2.1	42.56	0.262	98.033	3.759
2.1	42.57	0.26	98.031	3.759
2.1	42.59	0.259	98.028	3.759
2.1	42.61	0.257	98.026	3.759
2.11	42.63	0.256	98.023	3.758
2.11	42.65	0.254	98.021	3.758
2.11	42.67	0.253	98.018	3.758
2.11	42.69	0.251	98.016	3.758
2.11	42.71	0.25	98.013	3.758
2.11	42.73	0.248	98.011	3.758
2.12	42.75	0.247	98.008	3.758
2.12	42.77	0.245	98.005	3.758
2.12	42.79	0.244	98.003	3.758
2.12	42.81	0.242	98	3.758
2.12	42.82	0.241	97.998	3.757
2.12	42.84	0.239	97.995	3.757
2.13	42.86	0.238	97.993	3.757
2.13	42.88	0.236	97.99	3.757
2.13	42.9	0.235	97.988	3.757
2.13	42.92	0.233	97.985	3.757
2.13	42.94	0.232	97.983	3.757
2.13	42.96	0.23	97.98	3.757
2.14	42.98	0.229	97.978	3.757
2.14	43	0.227	97.975	3.757
2.14	43.02	0.226	97.973	3.756
2.14	43.04	0.224	97.97	3.756
2.14	43.06	0.222	97.968	3.756
2.14	43.07	0.221	97.965	3.756
2.14	43.09	0.219	97.962	3.756
2.15	43.11	0.218	97.96	3.756
2.15	43.13	0.216	97.957	3.756
2.15	43.15	0.215	97.955	3.756
2.15	43.17	0.213	97.952	3.756
2.15	43.19	0.212	97.95	3.756
2.16	43.21	0.21	97.947	3.755
2.16	43.23	0.209	97.945	3.755
2.16	43.25	0.207	97.942	3.755
2.16	43.27	0.206	97.94	3.755
2.16	43.29	0.204	97.937	3.755
2.16	43.3	0.203	97.934	3.755
2.16	43.32	0.201	97.932	3.755
2.17	43.34	0.2	97.929	3.755
2.17	43.36	0.198	97.927	3.755
2.17	43.38	0.197	97.924	3.755
2.17	43.4	0.196	97.922	3.755
2.17	43.42	0.194	97.919	3.754
2.18	43.44	0.192	97.916	3.754
2.18	43.46	0.191	97.914	3.754
2.18	43.48	0.189	97.911	3.754
2.18	43.49	0.188	97.909	3.754
2.18	43.51	0.186	97.906	3.754
2.18	43.53	0.185	97.904	3.754
2.19	43.55	0.183	97.901	3.754
2.19	43.57	0.182	97.898	3.754
2.19	43.59	0.18	97.896	3.754
2.19	43.61	0.179	97.893	3.753
2.19	43.63	0.178	97.891	3.753
2.19	43.65	0.176	97.888	3.753
2.19	43.67	0.175	97.885	3.753
2.2	43.68	0.173	97.883	3.753
2.2	43.7	0.172	97.88	3.753
2.2	43.72	0.17	97.878	3.753
2.2	43.74	0.169	97.875	3.753
2.2	43.76	0.167	97.872	3.753
2.21	43.78	0.166	97.87	3.753
2.21	43.8	0.165	97.867	3.752
2.21	43.82	0.163	97.865	3.752
2.21	43.84	0.162	97.862	3.752
2.21	43.85	0.16	97.86	3.752
2.21	43.87	0.159	97.857	3.752
2.21	43.89	0.157	97.854	3.752
2.22	43.91	0.156	97.852	3.752
2.22	43.93	0.154	97.849	3.752
2.22	43.95	0.153	97.847	3.752
2.22	43.97	0.151	97.844	3.752
2.22	43.99	0.15	97.841	3.751
2.23	44.01	0.149	97.839	3.751
2.23	44.02	0.147	97.836	3.751
2.23	44.04	0.146	97.834	3.751
2.23	44.06	0.144	97.831	3.751
2.23	44.08	0.143	97.828	3.751
2.23	44.1	0.141	97.826	3.751
2.24	44.12	0.14	97.823	3.751
2.24	44.14	0.138	97.82	3.751
2.24	44.16	0.137	97.818	3.751
2.24	44.18	0.135	97.815	3.75
2.24	44.19	0.134	97.813	3.75
2.24	44.21	0.133	97.81	3.75
2.24	44.23	0.131	97.807	3.75
2.25	44.25	0.13	97.805	3.75
2.25	44.27	0.128	97.802	3.75
2.25	44.29	0.127	97.799	3.75
2.25	44.31	0.125	97.797	3.75
2.25	44.33	0.124	97.794	3.75
2.26	44.34	0.122	97.792	3.75
2.26	44.36	0.121	97.789	3.749
2.26	44.38	0.119	97.786	3.749
2.26	44.4	0.118	97.784	3.749
2.26	44.42	0.117	97.781	3.749
2.26	44.44	0.115	97.778	3.749
2.26	44.46	0.114	97.776	3.749
2.27	44.48	0.113	97.773	3.749
2.27	44.49	0.111	97.771	3.749
2.27	44.51	0.11	97.768	3.749
2.27	44.53	0.108	97.765	3.749
2.27	44.55	0.107	97.763	3.748
2.28	44.57	0.105	97.76	3.748
2.28	44.59	0.104	97.757	3.748
2.28	44.61	0.103	97.755	3.748
2.28	44.63	0.101	97.752	3.748
2.28	44.64	0.1	97.749	3.748
2.28	44.66	0.098	97.747	3.748
2.29	44.68	0.097	97.744	3.748
2.29	44.7	0.095	97.741	3.748
2.29	44.72	0.094	97.739	3.747
2.29	44.74	0.093	97.736	3.747
2.29	44.76	0.091	97.733	3.747
2.29	44.78	0.09	97.731	3.747
2.29	44.79	0.088	97.728	3.747
2.3	44.81	0.087	97.725	3.747
2.3	44.83	0.086	97.722	3.747
2.3	44.85	0.084	97.72	3.747
2.3	44.87	0.083	97.717	3.747
2.3	44.89	0.081	97.714	3.747
2.31	44.9	0.08	97.712	3.746
2.31	44.92	0.079	97.709	3.746
2.31	44.94	0.077	97.706	3.746
2.31	44.96	0.076	97.704	3.746
2.31	44.98	0.074	97.701	3.746
2.31	45	0.073	97.698	3.746
2.31	45.02	0.072	97.695	3.746
2.32	45.03	0.07	97.693	3.746
2.32	45.05	0.069	97.69	3.746
2.32	45.07	0.067	97.687	3.746
2.32	45.09	0.066	97.685	3.745
2.32	45.11	0.065	97.682	3.745
2.33	45.13	0.063	97.679	3.745
2.33	45.14	0.062	97.676	3.745
2.33	45.16	0.061	97.674	3.745
2.33	45.18	0.059	97.671	3.745
2.33	45.2	0.058	97.668	3.745
2.33	45.22	0.057	97.665	3.745
2.34	45.24	0.055	97.663	3.745
2.34	45.26	0.054	97.66	3.744
2.34	45.27	0.052	97.657	3.744
2.34	45.29	0.051	97.655	3.744
2.34	45.31	0.05	97.652	3.744
2.34	45.33	0.048	97.649	3.744
2.34	45.35	0.047	97.646	3.744
2.35	45.37	0.046	97.644	3.744
2.35	45.38	0.044	97.641	3.744
2.35	45.4	0.043	97.638	3.744
2.35	45.42	0.042	97.635	3.744
2.35	45.44	0.04	97.632	3.743
2.36	45.46	0.039	97.63	3.743
2.36	45.48	0.038	97.627	3.743
2.36	45.5	0.036	97.624	3.743
2.36	45.51	0.035	97.621	3.743
2.36	45.53	0.034	97.619	3.743
2.36	45.55	0.032	97.616	3.743
2.36	45.57	0.031	97.613	3.743
2.37	45.59	0.03	97.61	3.743
2.37	45.61	0.028	97.608	3.742
2.37	45.62	0.027	97.605	3.742
2.37	45.64	0.026	97.602	3.742
2.37	45.66	0.025	97.599	3.742
2.38	45.68	0.023	97.596	3.742
2.38	45.7	0.022	97.594	3.742
2.38	45.72	0.02	97.591	3.742
2.38	45.73	0.019	97.588	3.742
2.38	45.75	0.018	97.585	3.742
2.38	45.77	0.017	97.583	3.742
2.39	45.79	0.015	97.58	3.741
2.39	45.81	0.014	97.577	3.741
2.39	45.83	0.013	97.574	3.741
2.39	45.84	0.012	97.571	3.741
2.39	45.86	0.01	97.569	3.741
2.39	45.88	0.009	97.566	3.741
2.39	45.9	0.008	97.563	3.741
2.4	45.92	0.006	97.56	3.741
2.4	45.93	0.005	97.557	3.741
2.4	45.95	0.004	97.555	3.74
2.4	45.97	0.002	97.552	3.74
2.4	45.99	0.001	97.549	3.74
2.41	46.01	0	97.546	3.74
2.41	46.03	-0.002	97.543	3.74
2.41	46.04	-0.003	97.541	3.74
2.41	46.06	-0.004	97.538	3.74
2.41	46.08	-0.005	97.535	3.74
2.41	46.1	-0.007	97.532	3.74
2.41	46.12	-0.008	97.529	3.739
2.42	46.14	-0.009	97.526	3.739
2.42	46.15	-0.011	97.524	3.739
2.42	46.17	-0.012	97.521	3.739
2.42	46.19	-0.013	97.518	3.739
2.42	46.21	-0.014	97.515	3.739
2.43	46.23	-0.015	97.512	3.739
2.43	46.24	-0.017	97.51	3.739
2.43	46.26	-0.018	97.507	3.739
2.43	46.28	-0.019	97.504	3.739
2.43	46.3	-0.021	97.501	3.738
2.43	46.32	-0.022	97.498	3.738
2.44	46.33	-0.023	97.495	3.738
2.44	46.35	-0.025	97.493	3.738
2.44	46.37	-0.026	97.49	3.738
2.44	46.39	-0.027	97.487	3.738
2.44	46.41	-0.028	97.484	3.738
2.44	46.42	-0.03	97.481	3.738
2.44	46.44	-0.031	97.478	3.738
2.45	46.46	-0.032	97.476	3.737
2.45	46.48	-0.033	97.473	3.737
2.45	46.5	-0.035	97.47	3.737
2.45	46.51	-0.036	97.467	3.737
2.45	46.53	-0.037	97.464	3.737
2.46	46.55	-0.039	97.461	3.737
2.46	46.57	-0.04	97.459	3.737
2.46	46.59	-0.041	97.456	3.737
2.46	46.6	-0.042	97.453	3.737
2.46	46.62	-0.044	97.45	3.736
2.46	46.64	-0.045	97.447	3.736
2.46	46.66	-0.046	97.444	3.736
2.47	46.67	-0.047	97.441	3.736
2.47	46.69	-0.049	97.439	3.736
2.47	46.71	-0.05	97.436	3.736
2.47	46.73	-0.051	97.433	3.736
2.47	46.75	-0.053	97.43	3.736
2.48	46.76	-0.054	97.427	3.736
2.48	46.78	-0.055	97.424	3.735
2.48	46.8	-0.056	97.421	3.735
2.48	46.82	-0.057	97.418	3.735
2.48	46.84	-0.058	97.416	3.735
2.48	46.85	-0.06	97.413	3.735
2.49	46.87	-0.061	97.41	3.735
2.49	46.89	-0.062	97.407	3.735
2.49	46.91	-0.063	97.404	3.735
2.49	46.92	-0.065	97.401	3.735
2.49	46.94	-0.066	97.398	3.734
2.49	46.96	-0.067	97.395	3.734
2.49	46.98	-0.068	97.393	3.734
2.5	47	-0.07	97.39	3.734
2.5	47.01	-0.071	97.387	3.734
2.5	47.03	-0.072	97.384	3.734
2.5	47.05	-0.073	97.381	3.734
2.5	47.07	-0.074	97.378	3.734
2.51	47.08	-0.075	97.375	3.734
2.51	47.1	-0.077	97.372	3.733
2.51	47.12	-0.078	97.369	3.733
2.51	47.14	-0.079	97.367	3.733
2.51	47.16	-0.08	97.364	3.733
2.51	47.17	-0.081	97.361	3.733
2.51	47.19	-0.082	97.358	3.733
2.52	47.21	-0.084	97.355	3.733
2.52	47.23	-0.085	97.352	3.733
2.52	47.24	-0.086	97.349	3.733
2.52	47.26	-0.087	97.346	3.732
2.52	47.28	-0.088	97.343	3.732
2.53	47.3	-0.089	97.34	3.732
2.53	47.32	-0.091	97.337	3.732
2.53	47.33	-0.092	97.334	3.732
2.53	47.35	-0.093	97.332	3.732
2.53	47.37	-0.094	97.329	3.732
2.53	47.39	-0.095	97.326	3.732
2.54	47.4	-0.096	97.323	3.732
2.54	47.42	-0.097	97.32	3.731
2.54	47.44	-0.099	97.317	3.731
2.54	47.46	-0.1	97.314	3.731
2.54	47.47	-0.101	97.311	3.731
2.54	47.49	-0.102	97.308	3.731
2.54	47.51	-0.103	97.305	3.731
2.55	47.53	-0.104	97.302	3.731
2.55	47.55	-0.106	97.299	3.731
2.55	47.56	-0.107	97.296	3.731
2.55	47.58	-0.108	97.293	3.73
2.55	47.6	-0.109	97.291	3.73
2.56	47.62	-0.11	97.288	3.73
2.56	47.63	-0.111	97.285	3.73
2.56	47.65	-0.112	97.282	3.73
2.56	47.67	-0.114	97.279	3.73
2.56	47.69	-0.115	97.276	3.73
2.56	47.7	-0.116	97.273	3.73
2.56	47.72	-0.117	97.27	3.73
2.57	47.74	-0.118	97.267	3.729
2.57	47.76	-0.119	97.264	3.729
2.57	47.77	-0.121	97.261	3.729
2.57	47.79	-0.122	97.258	3.729
2.57	47.81	-0.123	97.255	3.729
2.58	47.82	-0.124	97.252	3.729
2.58	47.84	-0.125	97.249	3.729
2.58	47.86	-0.126	97.246	3.729
2.58	47.88	-0.127	97.243	3.729
2.58	47.9	-0.128	97.24	3.728
2.58	47.91	-0.129	97.237	3.728
2.59	47.93	-0.131	97.234	3.728
2.59	47.95	-0.132	97.231	3.728
2.59	47.96	-0.133	97.228	3.728
2.59	47.98	-0.134	97.225	3.728
2.59	48	-0.135	97.222	3.728
2.59	48.02	-0.137	97.219	3.728
2.59	48.03	-0.138	97.216	3.727
2.6	48.05	-0.139	97.214	3.727
2.6	48.07	-0.14	97.211	3.727
2.6	48.09	-0.141	97.208	3.727
2.6	48.1	-0.142	97.205	3.727
2.6	48.12	-0.143	97.202	3.727
2.61	48.14	-0.145	97.199	3.727
2.61	48.16	-0.146	97.196	3.727
2.61	48.17	-0.147	97.193	3.727
2.61	48.19	-0.148	97.19	3.726
2.61	48.21	-0.149	97.187	3.726
2.61	48.23	-0.15	97.184	3.726
2.61	48.24	-0.151	97.181	3.726
2.62	48.26	-0.152	97.178	3.726
2.62	48.28	-0.153	97.175	3.726
2.62	48.29	-0.154	97.172	3.726
2.62	48.31	-0.155	97.169	3.726
2.62	48.33	-0.157	97.166	3.726
2.63	48.35	-0.158	97.163	3.725
2.63	48.36	-0.159	97.16	3.725
2.63	48.38	-0.16	97.157	3.725
2.63	48.4	-0.161	97.154	3.725
2.63	48.42	-0.162	97.151	3.725
2.63	48.43	-0.162	97.148	3.725
2.64	48.45	-0.163	97.145	3.725
2.64	48.47	-0.164	97.142	3.725
2.64	48.48	-0.166	97.139	3.724
2.64	48.5	-0.167	97.136	3.724
2.64	48.52	-0.168	97.133	3.724
2.64	48.54	-0.169	97.13	3.724
2.64	48.55	-0.17	97.127	3.724
2.65	48.57	-0.171	97.124	3.724
2.65	48.59	-0.172	97.121	3.724
2.65	48.61	-0.173	97.118	3.724
2.65	48.62	-0.174	97.115	3.724
2.65	48.64	-0.175	97.112	3.723
2.66	48.66	-0.176	97.109	3.723
2.66	48.68	-0.177	97.106	3.723
2.66	48.69	-0.178	97.103	3.723
2.66	48.71	-0.179	97.1	3.723
2.66	48.73	-0.18	97.097	3.723
2.66	48.74	-0.181	97.094	3.723
2.66	48.76	-0.182	97.091	3.723
2.67	48.78	-0.183	97.088	3.723
2.67	48.79	-0.184	97.084	3.722
2.67	48.81	-0.185	97.081	3.722
2.67	48.83	-0.186	97.078	3.722
2.67	48.85	-0.187	97.075	3.722
2.68	48.86	-0.188	97.072	3.722
2.68	48.88	-0.189	97.069	3.722
2.68	48.9	-0.19	97.066	3.722
2.68	48.91	-0.191	97.063	3.722
2.68	48.93	-0.192	97.06	3.721
2.68	48.95	-0.193	97.057	3.721
2.69	48.97	-0.194	97.054	3.721
2.69	48.98	-0.195	97.051	3.721
2.69	49	-0.196	97.048	3.721
2.69	49.02	-0.197	97.045	3.721
2.69	49.03	-0.198	97.042	3.721
2.69	49.05	-0.199	97.039	3.721
2.69	49.07	-0.2	97.036	3.721
2.7	49.09	-0.201	97.033	3.72
2.7	49.1	-0.202	97.03	3.72
2.7	49.12	-0.203	97.027	3.72
2.7	49.14	-0.204	97.024	3.72
2.7	49.15	-0.205	97.021	3.72
2.71	49.17	-0.206	97.018	3.72
2.71	49.19	-0.207	97.015	3.72
2.71	49.2	-0.208	97.012	3.72
2.71	49.22	-0.209	97.009	3.72
2.71	49.24	-0.21	97.006	3.719
2.71	49.26	-0.211	97.003	3.719
2.71	49.27	-0.212	97	3.719
2.72	49.29	-0.213	96.997	3.719
2.72	49.31	-0.214	96.994	3.719
2.72	49.32	-0.215	96.991	3.719
2.72	49.34	-0.216	96.988	3.719
2.72	49.36	-0.217	96.985	3.719
2.73	49.37	-0.218	96.981	3.718
2.73	49.39	-0.218	96.978	3.718
2.73	49.41	-0.219	96.975	3.718
2.73	49.42	-0.22	96.972	3.718
2.73	49.44	-0.221	96.969	3.718
2.73	49.46	-0.222	96.966	3.718
2.74	49.48	-0.223	96.963	3.718
2.74	49.49	-0.224	96.96	3.718
2.74	49.51	-0.225	96.957	3.718
2.74	49.53	-0.226	96.954	3.717
2.74	49.54	-0.227	96.951	3.717
2.74	49.56	-0.228	96.948	3.717
2.74	49.58	-0.229	96.945	3.717
2.75	49.59	-0.23	96.942	3.717
2.75	49.61	-0.231	96.939	3.717
2.75	49.63	-0.232	96.935	3.717
2.75	49.64	-0.233	96.932	3.717
2.75	49.66	-0.234	96.929	3.716
2.76	49.68	-0.235	96.926	3.716
2.76	49.69	-0.236	96.923	3.716
2.76	49.71	-0.237	96.92	3.716
2.76	49.73	-0.238	96.917	3.716
2.76	49.74	-0.239	96.914	3.716
2.76	49.76	-0.239	96.911	3.716
2.76	49.78	-0.24	96.908	3.716
2.77	49.8	-0.241	96.905	3.716
2.77	49.81	-0.242	96.902	3.715
2.77	49.83	-0.243	96.898	3.715
2.77	49.85	-0.244	96.895	3.715
2.77	49.86	-0.245	96.892	3.715
2.78	49.88	-0.246	96.889	3.715
2.78	49.9	-0.247	96.886	3.715
2.78	49.91	-0.248	96.883	3.715
2.78	49.93	-0.249	96.88	3.715
2.78	49.95	-0.25	96.877	3.714
2.78	49.96	-0.251	96.874	3.714
2.79	49.98	-0.252	96.871	3.714
2.79	50	-0.252	96.868	3.714
2.79	50.01	-0.253	96.864	3.714
2.79	50.03	-0.254	96.861	3.714
2.79	50.05	-0.255	96.858	3.714
2.79	50.06	-0.256	96.855	3.714
2.79	50.08	-0.257	96.852	3.714
2.8	50.1	-0.258	96.849	3.713
2.8	50.11	-0.259	96.846	3.713
2.8	50.13	-0.26	96.843	3.713
2.8	50.15	-0.26	96.84	3.713
2.8	50.16	-0.261	96.836	3.713
2.81	50.18	-0.262	96.833	3.713
2.81	50.2	-0.263	96.83	3.713
2.81	50.21	-0.264	96.827	3.713
2.81	50.23	-0.265	96.824	3.712
2.81	50.25	-0.266	96.821	3.712
2.81	50.26	-0.267	96.818	3.712
2.81	50.28	-0.268	96.815	3.712
2.82	50.3	-0.269	96.812	3.712
2.82	50.31	-0.269	96.808	3.712
2.82	50.33	-0.27	96.805	3.712
2.82	50.35	-0.271	96.802	3.712
2.82	50.36	-0.272	96.799	3.711
2.83	50.38	-0.273	96.796	3.711
2.83	50.4	-0.274	96.793	3.711
2.83	50.41	-0.275	96.79	3.711
2.83	50.43	-0.276	96.787	3.711
2.83	50.45	-0.277	96.784	3.711
2.83	50.46	-0.277	96.78	3.711
2.84	50.48	-0.278	96.777	3.711
2.84	50.5	-0.279	96.774	3.711
2.84	50.51	-0.28	96.771	3.71
2.84	50.53	-0.281	96.768	3.71
2.84	50.54	-0.282	96.765	3.71
2.84	50.56	-0.283	96.762	3.71
2.84	50.58	-0.283	96.758	3.71
2.85	50.59	-0.284	96.755	3.71
2.85	50.61	-0.285	96.752	3.71
2.85	50.63	-0.286	96.749	3.71
2.85	50.64	-0.287	96.746	3.709
2.85	50.66	-0.287	96.743	3.709
2.86	50.68	-0.288	96.74	3.709
2.86	50.69	-0.289	96.737	3.709
2.86	50.71	-0.29	96.733	3.709
2.86	50.73	-0.291	96.73	3.709
2.86	50.74	-0.292	96.727	3.709
2.86	50.76	-0.292	96.724	3.709
2.86	50.78	-0.293	96.721	3.708
2.87	50.79	-0.294	96.718	3.708
2.87	50.81	-0.295	96.715	3.708
2.87	50.82	-0.296	96.711	3.708
2.87	50.84	-0.297	96.708	3.708
2.87	50.86	-0.298	96.705	3.708
2.88	50.87	-0.298	96.702	3.708
2.88	50.89	-0.299	96.699	3.708
2.88	50.91	-0.3	96.696	3.708
2.88	50.92	-0.301	96.693	3.707
2.88	50.94	-0.302	96.69	3.707
2.88	50.95	-0.303	96.686	3.707
2.89	50.97	-0.304	96.683	3.707
2.89	50.99	-0.304	96.68	3.707
2.89	51	-0.305	96.677	3.707
2.89	51.02	-0.306	96.674	3.707
2.89	51.04	-0.307	96.671	3.707
2.89	51.05	-0.308	96.668	3.706
2.89	51.07	-0.308	96.665	3.706
2.9	51.09	-0.309	96.661	3.706
2.9	51.1	-0.31	96.658	3.706
2.9	51.12	-0.311	96.655	3.706
2.9	51.13	-0.311	96.652	3.706
2.9	51.15	-0.312	96.649	3.706
2.91	51.17	-0.313	96.646	3.706
2.91	51.18	-0.314	96.643	3.705
2.91	51.2	-0.314	96.639	3.705
2.91	51.22	-0.315	96.636	3.705
2.91	51.23	-0.316	96.633	3.705
2.91	51.25	-0.317	96.63	3.705
2.91	51.27	-0.317	96.627	3.705
2.92	51.28	-0.318	96.624	3.705
2.92	51.3	-0.319	96.621	3.705
2.92	51.32	-0.32	96.618	3.705
2.92	51.33	-0.32	96.614	3.704
2.92	51.35	-0.321	96.611	3.704
2.93	51.36	-0.322	96.608	3.704
2.93	51.38	-0.323	96.605	3.704
2.93	51.4	-0.323	96.602	3.704
2.93	51.41	-0.324	96.599	3.704
2.93	51.43	-0.325	96.596	3.704
2.93	51.45	-0.326	96.593	3.704
2.94	51.46	-0.327	96.589	3.703
2.94	51.48	-0.327	96.586	3.703
2.94	51.49	-0.328	96.583	3.703
2.94	51.51	-0.329	96.58	3.703
2.94	51.53	-0.33	96.577	3.703
2.94	51.54	-0.33	96.574	3.703
2.94	51.56	-0.331	96.571	3.703
2.95	51.58	-0.332	96.568	3.703
2.95	51.59	-0.332	96.564	3.702
2.95	51.61	-0.333	96.561	3.702
2.95	51.62	-0.334	96.558	3.702
2.95	51.64	-0.335	96.555	3.702
2.96	51.66	-0.335	96.552	3.702
2.96	51.67	-0.336	96.549	3.702
2.96	51.69	-0.337	96.546	3.702
2.96	51.71	-0.338	96.543	3.702
2.96	51.72	-0.338	96.539	3.702
2.96	51.74	-0.339	96.536	3.701
2.96	51.75	-0.34	96.533	3.701
2.97	51.77	-0.34	96.53	3.701
2.97	51.79	-0.341	96.527	3.701
2.97	51.8	-0.342	96.524	3.701
2.97	51.82	-0.343	96.521	3.701
2.97	51.84	-0.343	96.518	3.701
2.98	51.85	-0.344	96.514	3.701
2.98	51.87	-0.345	96.511	3.7
2.98	51.88	-0.346	96.508	3.7
2.98	51.9	-0.346	96.505	3.7
2.98	51.92	-0.347	96.502	3.7
2.98	51.93	-0.348	96.499	3.7
2.99	51.95	-0.349	96.496	3.7
2.99	51.96	-0.349	96.493	3.7
2.99	51.98	-0.35	96.489	3.7
2.99	52	-0.351	96.486	3.699
2.99	52.01	-0.352	96.483	3.699
2.99	52.03	-0.352	96.48	3.699
2.99	52.04	-0.353	96.477	3.699
3	52.06	-0.354	96.474	3.699
3	52.08	-0.355	96.471	3.699
3	52.09	-0.355	96.467	3.699
3	52.11	-0.356	96.464	3.699
3	52.13	-0.357	96.461	3.699
3.01	52.14	-0.358	96.458	3.698
3.01	52.16	-0.358	96.455	3.698
3.01	52.17	-0.359	96.452	3.698
3.01	52.19	-0.36	96.449	3.698
3.01	52.21	-0.36	96.445	3.698
3.01	52.22	-0.361	96.442	3.698
3.01	52.24	-0.362	96.439	3.698
3.02	52.25	-0.363	96.436	3.698
3.02	52.27	-0.363	96.433	3.697
3.02	52.29	-0.364	96.43	3.697
3.02	52.3	-0.365	96.427	3.697
3.02	52.32	-0.365	96.424	3.697
3.03	52.33	-0.366	96.42	3.697
3.03	52.35	-0.367	96.417	3.697
3.03	52.37	-0.367	96.414	3.697
3.03	52.38	-0.368	96.411	3.697
3.03	52.4	-0.369	96.408	3.696
3.03	52.41	-0.369	96.405	3.696
3.04	52.43	-0.37	96.402	3.696
3.04	52.45	-0.371	96.398	3.696
3.04	52.46	-0.371	96.395	3.696
3.04	52.48	-0.372	96.392	3.696
3.04	52.49	-0.373	96.389	3.696
3.04	52.51	-0.373	96.386	3.696
3.04	52.53	-0.374	96.383	3.696
3.05	52.54	-0.374	96.379	3.695
3.05	52.56	-0.375	96.376	3.695
3.05	52.57	-0.376	96.373	3.695
3.05	52.59	-0.376	96.37	3.695
3.05	52.61	-0.377	96.367	3.695
3.06	52.62	-0.378	96.364	3.695
3.06	52.64	-0.378	96.361	3.695
3.06	52.65	-0.379	96.357	3.695
3.06	52.67	-0.38	96.354	3.694
3.06	52.69	-0.38	96.351	3.694
3.06	52.7	-0.381	96.348	3.694
3.06	52.72	-0.381	96.345	3.694
3.07	52.73	-0.382	96.342	3.694
3.07	52.75	-0.383	96.339	3.694
3.07	52.77	-0.383	96.335	3.694
3.07	52.78	-0.384	96.332	3.694
3.07	52.8	-0.385	96.329	3.693
3.08	52.81	-0.385	96.326	3.693
3.08	52.83	-0.386	96.323	3.693
3.08	52.84	-0.386	96.32	3.693
3.08	52.86	-0.387	96.316	3.693
3.08	52.88	-0.388	96.313	3.693
3.08	52.89	-0.388	96.31	3.693
3.09	52.91	-0.389	96.307	3.693
3.09	52.92	-0.389	96.304	3.692
3.09	52.94	-0.39	96.301	3.692
3.09	52.96	-0.39	96.298	3.692
3.09	52.97	-0.391	96.294	3.692
3.09	52.99	-0.392	96.291	3.692
3.09	53	-0.392	96.288	3.692
3.1	53.02	-0.393	96.285	3.692
3.1	53.04	-0.393	96.282	3.692
3.1	53.05	-0.394	96.279	3.692
3.1	53.07	-0.394	96.276	3.691
3.1	53.08	-0.395	96.272	3.691
3.11	53.1	-0.396	96.269	3.691
3.11	53.12	-0.396	96.266	3.691
3.11	53.13	-0.397	96.263	3.691
3.11	53.15	-0.397	96.26	3.691
3.11	53.16	-0.398	96.257	3.691
3.11	53.18	-0.398	96.254	3.691
3.11	53.19	-0.399	96.25	3.69
3.12	53.21	-0.399	96.247	3.69
3.12	53.23	-0.4	96.244	3.69
3.12	53.24	-0.401	96.241	3.69
3.12	53.26	-0.401	96.238	3.69
3.12	53.27	-0.402	96.235	3.69
3.13	53.29	-0.402	96.232	3.69
3.13	53.3	-0.403	96.228	3.69
3.13	53.32	-0.404	96.225	3.689
3.13	53.34	-0.404	96.222	3.689
3.13	53.35	-0.405	96.219	3.689
3.13	53.37	-0.405	96.216	3.689
3.14	53.38	-0.406	96.213	3.689
3.14	53.4	-0.407	96.21	3.689
3.14	53.42	-0.407	96.207	3.689
3.14	53.43	-0.408	96.203	3.689
3.14	53.45	-0.409	96.2	3.689
3.14	53.46	-0.409	96.197	3.688
3.14	53.48	-0.41	96.194	3.688
3.15	53.49	-0.411	96.191	3.688
3.15	53.51	-0.411	96.188	3.688
3.15	53.53	-0.412	96.185	3.688
3.15	53.54	-0.412	96.181	3.688
3.15	53.56	-0.413	96.178	3.688
3.16	53.57	-0.413	96.175	3.688
3.16	53.59	-0.414	96.172	3.687
3.16	53.61	-0.415	96.169	3.687
3.16	53.62	-0.415	96.166	3.687
3.16	53.64	-0.416	96.163	3.687
3.16	53.65	-0.416	96.16	3.687
3.16	53.67	-0.417	96.156	3.687
3.17	53.68	-0.418	96.153	3.687
3.17	53.7	-0.418	96.15	3.687
3.17	53.72	-0.419	96.147	3.686
3.17	53.73	-0.419	96.144	3.686
3.17	53.75	-0.42	96.141	3.686
3.18	53.76	-0.42	96.138	3.686
3.18	53.78	-0.421	96.135	3.686
3.18	53.79	-0.422	96.131	3.686
3.18	53.81	-0.422	96.128	3.686
3.18	53.82	-0.423	96.125	3.686
3.18	53.84	-0.423	96.122	3.686
3.19	53.86	-0.424	96.119	3.685
3.19	53.87	-0.425	96.116	3.685
3.19	53.89	-0.425	96.113	3.685
3.19	53.9	-0.426	96.11	3.685
3.19	53.92	-0.426	96.106	3.685
3.19	53.93	-0.427	96.103	3.685
3.19	53.95	-0.427	96.1	3.685
3.2	53.97	-0.428	96.097	3.685
3.2	53.98	-0.429	96.094	3.684
3.2	54	-0.429	96.091	3.684
3.2	54.01	-0.43	96.088	3.684
3.2	54.03	-0.43	96.085	3.684
3.21	54.05	-0.431	96.081	3.684
3.21	54.06	-0.431	96.078	3.684
3.21	54.08	-0.432	96.075	3.684
3.21	54.09	-0.432	96.072	3.684
3.21	54.11	-0.433	96.069	3.683
3.21	54.12	-0.433	96.066	3.683
3.21	54.14	-0.434	96.063	3.683
3.22	54.16	-0.434	96.06	3.683
3.22	54.17	-0.435	96.057	3.683
3.22	54.19	-0.435	96.053	3.683
3.22	54.2	-0.436	96.05	3.683
3.22	54.22	-0.436	96.047	3.683
3.23	54.23	-0.437	96.044	3.683
3.23	54.25	-0.437	96.041	3.682
3.23	54.26	-0.438	96.038	3.682
3.23	54.28	-0.438	96.035	3.682
3.23	54.3	-0.439	96.032	3.682
3.23	54.31	-0.439	96.029	3.682
3.24	54.33	-0.44	96.025	3.682
3.24	54.34	-0.44	96.022	3.682
3.24	54.36	-0.441	96.019	3.682
3.24	54.37	-0.441	96.016	3.681
3.24	54.39	-0.442	96.013	3.681
3.24	54.4	-0.442	96.01	3.681
3.24	54.42	-0.442	96.007	3.681
3.25	54.44	-0.443	96.004	3.681
3.25	54.45	-0.443	96.001	3.681
3.25	54.47	-0.444	95.998	3.681
3.25	54.48	-0.444	95.994	3.681
3.25	54.5	-0.445	95.991	3.681
3.26	54.51	-0.445	95.988	3.68
3.26	54.53	-0.446	95.985	3.68
3.26	54.55	-0.446	95.982	3.68
3.26	54.56	-0.447	95.979	3.68
3.26	54.58	-0.447	95.976	3.68
3.26	54.59	-0.448	95.973	3.68
3.26	54.61	-0.448	95.97	3.68
3.27	54.62	-0.449	95.967	3.68
3.27	54.64	-0.449	95.964	3.679
3.27	54.66	-0.45	95.96	3.679
3.27	54.67	-0.45	95.957	3.679
3.27	54.69	-0.451	95.954	3.679
3.28	54.7	-0.451	95.951	3.679
3.28	54.72	-0.452	95.948	3.679
3.28	54.73	-0.452	95.945	3.679
3.28	54.75	-0.453	95.942	3.679
3.28	54.76	-0.453	95.939	3.678
3.28	54.78	-0.454	95.936	3.678
3.29	54.79	-0.454	95.933	3.678
3.29	54.81	-0.455	95.929	3.678
3.29	54.83	-0.455	95.926	3.678
3.29	54.84	-0.456	95.923	3.678
3.29	54.86	-0.456	95.92	3.678
3.29	54.87	-0.457	95.917	3.678
3.29	54.89	-0.457	95.914	3.678
3.3	54.9	-0.458	95.911	3.677
3.3	54.92	-0.458	95.908	3.677
3.3	54.93	-0.459	95.905	3.677
3.3	54.95	-0.459	95.901	3.677
3.3	54.97	-0.46	95.898	3.677
3.31	54.98	-0.46	95.895	3.677
3.31	55	-0.461	95.892	3.677
3.31	55.01	-0.461	95.889	3.677
3.31	55.03	-0.462	95.886	3.676
3.31	55.04	-0.462	95.883	3.676
3.31	55.06	-0.463	95.88	3.676
3.31	55.07	-0.463	95.877	3.676
[truncated: 35,311 more rows]

## Sheet: Thermogravimetric Analysis
Microparticles without EO
Filename	mdgasio2
Instrument name	0650-0141 (192.168.10.3)
Operator	Aracelis
rundate	2019-07-06
Sample name	MD:GA:SiO2
proceduresegments	Ramp 10,00 °C/min to 650,00 °C
Ramp 10 °C/min to 650.00 °C
Time	Temperature	Heat Flow (Normalized)	Weight
min	°C	W/g	%
0			99.998
0			99.997
0			99.996
0.01			99.995
0.01			99.994
0.01			99.993
0.01			99.992
0.01			99.991
0.01			99.99
0.01			99.989
0.02			99.988
0.02			99.987
0.02			99.986
0.02			99.985
0.02			99.984
0.03			99.983
0.03			99.982
0.03			99.981
0.03			99.98
0.03			99.979
0.03			99.978
0.03			99.977
0.04			99.976
0.04			99.975
0.04	36.22	0.506	99.974
0.04	36.23	0.506	99.972
0.04	36.23	0.506	99.971
0.05	36.23	0.506	99.97
0.05	36.23	0.506	99.969
0.05	36.24	0.506	99.968
0.05	36.24	0.506	99.967
0.05	36.24	0.506	99.966
0.05	36.25	0.506	99.965
0.05	36.25	0.506	99.964
0.06	36.25	0.507	99.963
0.06	36.26	0.507	99.962
0.06	36.26	0.507	99.961
0.06	36.26	0.507	99.96
0.06	36.27	0.507	99.959
0.07	36.27	0.507	99.958
0.07	36.27	0.507	99.957
0.07	36.27	0.507	99.956
0.07	36.28	0.507	99.955
0.07	36.28	0.507	99.954
0.07	36.28	0.507	99.953
0.08	36.29	0.508	99.952
0.08	36.29	0.508	99.951
0.08	36.29	0.508	99.95
0.08	36.3	0.508	99.949
0.08	36.3	0.508	99.948
0.08	36.3	0.508	99.947
0.08	36.3	0.508	99.946
0.09	36.31	0.508	99.945
0.09	36.31	0.508	99.944
0.09	36.31	0.508	99.943
0.09	36.32	0.509	99.942
0.09	36.32	0.509	99.941
0.09	36.32	0.509	99.94
0.1	36.33	0.509	99.939
0.1	36.33	0.509	99.938
0.1	36.33	0.509	99.936
0.1	36.34	0.509	99.935
0.1	36.34	0.509	99.934
0.11	36.34	0.509	99.933
0.11	36.34	0.509	99.932
0.11	36.35	0.509	99.931
0.11	36.35	0.51	99.93
0.11	36.35	0.51	99.929
0.11	36.36	0.51	99.928
0.12	36.36	0.51	99.927
0.12	36.36	0.51	99.926
0.12	36.36	0.51	99.925
0.12	36.37	0.51	99.924
0.12	36.37	0.51	99.923
0.12	36.37	0.51	99.922
0.13	36.38	0.51	99.921
0.13	36.38	0.511	99.92
0.13	36.38	0.511	99.919
0.13	36.38	0.511	99.918
0.13	36.39	0.511	99.917
0.13	36.39	0.511	99.915
0.14	36.39	0.511	99.914
0.14	36.4	0.511	99.913
0.14	36.4	0.511	99.912
0.14	36.4	0.511	99.911
0.14	36.4	0.511	99.91
0.14	36.41	0.512	99.909
0.14	36.41	0.512	99.908
0.15	36.41	0.512	99.907
0.15	36.42	0.512	99.906
0.15	36.42	0.512	99.905
0.15	36.42	0.512	99.904
0.15	36.42	0.512	99.903
0.16	36.43	0.512	99.902
0.16	36.43	0.512	99.901
0.16	36.43	0.513	99.9
0.16	36.44	0.513	99.899
0.16	36.44	0.513	99.898
0.16	36.44	0.513	99.897
0.16	36.45	0.513	99.895
0.17	36.45	0.513	99.894
0.17	36.45	0.513	99.893
0.17	36.45	0.513	99.892
0.17	36.46	0.514	99.891
0.17	36.46	0.514	99.89
0.18	36.46	0.514	99.889
0.18	36.47	0.514	99.888
0.18	36.47	0.514	99.887
0.18	36.47	0.514	99.886
0.18	36.47	0.514	99.885
0.18	36.48	0.514	99.884
0.19	36.48	0.515	99.883
0.19	36.48	0.515	99.882
0.19	36.49	0.515	99.881
0.19	36.49	0.515	99.88
0.19	36.49	0.515	99.879
0.19	36.5	0.515	99.878
0.19	36.5	0.515	99.877
0.2	36.5	0.515	99.876
0.2	36.5	0.516	99.875
0.2	36.51	0.516	99.874
0.2	36.51	0.516	99.873
0.2	36.51	0.516	99.871
0.21	36.52	0.516	99.87
0.21	36.52	0.516	99.869
0.21	36.52	0.516	99.868
0.21	36.53	0.516	99.867
0.21	36.53	0.516	99.866
0.21	36.53	0.517	99.865
0.21	36.53	0.517	99.864
0.22	36.54	0.517	99.863
0.22	36.54	0.517	99.862
0.22	36.54	0.517	99.861
0.22	36.55	0.517	99.86
0.22	36.55	0.517	99.859
0.23	36.55	0.517	99.858
0.23	36.56	0.518	99.857
0.23	36.56	0.518	99.856
0.23	36.56	0.518	99.855
0.23	36.56	0.518	99.854
0.23	36.57	0.518	99.853
0.24	36.57	0.518	99.852
0.24	36.57	0.518	99.851
0.24	36.58	0.518	99.85
0.24	36.58	0.519	99.849
0.24	36.58	0.519	99.848
0.24	36.59	0.519	99.847
0.24	36.59	0.519	99.846
0.25	36.59	0.519	99.845
0.25	36.59	0.519	99.844
0.25	36.6	0.519	99.842
0.25	36.6	0.52	99.841
0.25	36.6	0.52	99.84
0.26	36.61	0.52	99.839
0.26	36.61	0.52	99.838
0.26	36.61	0.52	99.837
0.26	36.62	0.52	99.836
0.26	36.62	0.52	99.835
0.26	36.62	0.52	99.834
0.26	36.63	0.52	99.833
0.27	36.63	0.521	99.832
0.27	36.63	0.521	99.831
0.27	36.63	0.521	99.83
0.27	36.64	0.521	99.829
0.27	36.64	0.521	99.828
0.28	36.64	0.521	99.827
0.28	36.65	0.521	99.826
0.28	36.65	0.522	99.825
0.28	36.65	0.522	99.824
0.28	36.66	0.522	99.823
0.28	36.66	0.522	99.822
0.29	36.66	0.522	99.821
0.29	36.66	0.522	99.82
0.29	36.67	0.522	99.819
0.29	36.67	0.523	99.818
0.29	36.67	0.523	99.817
0.29	36.68	0.523	99.816
0.3	36.68	0.523	99.815
0.3	36.68	0.523	99.814
0.3	36.69	0.523	99.813
0.3	36.69	0.524	99.812
0.3	36.69	0.524	99.811
0.3	36.7	0.524	99.81
0.3	36.7	0.524	99.809
0.31	36.7	0.524	99.808
0.31	36.71	0.524	99.807
0.31	36.71	0.524	99.806
0.31	36.71	0.525	99.805
0.31	36.72	0.525	99.804
0.31	36.72	0.525	99.803
0.32	36.72	0.525	99.801
0.32	36.73	0.525	99.8
0.32	36.73	0.525	99.799
0.32	36.73	0.526	99.798
0.32	36.74	0.526	99.797
0.33	36.74	0.526	99.796
0.33	36.74	0.526	99.795
0.33	36.75	0.526	99.794
0.33	36.75	0.526	99.793
0.33	36.75	0.526	99.792
0.33	36.76	0.527	99.791
0.34	36.76	0.527	99.79
0.34	36.76	0.527	99.789
0.34	36.77	0.527	99.788
0.34	36.77	0.527	99.787
0.34	36.77	0.527	99.786
0.34	36.78	0.528	99.785
0.35	36.78	0.528	99.784
0.35	36.78	0.528	99.783
0.35	36.79	0.528	99.782
0.35	36.79	0.528	99.781
0.35	36.8	0.528	99.78
0.35	36.8	0.529	99.779
0.35	36.8	0.529	99.779
0.36	36.81	0.529	99.778
0.36	36.81	0.529	99.777
0.36	36.81	0.529	99.776
0.36	36.82	0.529	99.775
0.36	36.82	0.529	99.774
0.36	36.83	0.53	99.773
0.37	36.83	0.53	99.772
0.37	36.83	0.53	99.771
0.37	36.84	0.53	99.77
0.37	36.84	0.53	99.769
0.37	36.84	0.53	99.768
0.38	36.85	0.531	99.767
0.38	36.85	0.531	99.766
0.38	36.86	0.531	99.765
0.38	36.86	0.531	99.764
0.38	36.86	0.531	99.763
0.38	36.87	0.531	99.762
0.39	36.87	0.531	99.761
0.39	36.88	0.532	99.76
0.39	36.88	0.532	99.759
0.39	36.88	0.532	99.758
0.39	36.89	0.532	99.757
0.39	36.89	0.532	99.756
0.4	36.9	0.532	99.755
0.4	36.9	0.533	99.754
0.4	36.9	0.533	99.753
0.4	36.91	0.533	99.752
0.4	36.91	0.533	99.751
0.4	36.92	0.533	99.75
0.4	36.92	0.533	99.749
0.41	36.93	0.533	99.748
0.41	36.93	0.534	99.747
0.41	36.93	0.534	99.746
0.41	36.94	0.534	99.746
0.41	36.94	0.534	99.745
0.41	36.95	0.534	99.744
0.42	36.95	0.534	99.743
0.42	36.95	0.534	99.742
0.42	36.96	0.534	99.741
0.42	36.96	0.535	99.74
0.42	36.97	0.535	99.739
0.43	36.97	0.535	99.738
0.43	36.98	0.535	99.737
0.43	36.98	0.535	99.736
0.43	36.98	0.535	99.735
0.43	36.99	0.535	99.734
0.43	36.99	0.536	99.733
0.44	37	0.536	99.732
0.44	37	0.536	99.731
0.44	37.01	0.536	99.73
0.44	37.01	0.536	99.73
0.44	37.02	0.536	99.729
0.44	37.02	0.536	99.728
0.45	37.03	0.537	99.727
0.45	37.03	0.537	99.726
0.45	37.04	0.537	99.725
0.45	37.04	0.537	99.724
0.45	37.04	0.537	99.723
0.45	37.05	0.537	99.722
0.45	37.05	0.537	99.721
0.46	37.06	0.537	99.72
0.46	37.06	0.538	99.719
0.46	37.07	0.538	99.719
0.46	37.07	0.538	99.718
0.46	37.08	0.538	99.717
0.46	37.08	0.538	99.716
0.47	37.09	0.538	99.715
0.47	37.09	0.538	99.714
0.47	37.1	0.538	99.713
0.47	37.1	0.539	99.712
0.47	37.11	0.539	99.711
0.48	37.11	0.539	99.71
0.48	37.12	0.539	99.709
0.48	37.12	0.539	99.709
0.48	37.13	0.539	99.708
0.48	37.13	0.539	99.707
0.48	37.14	0.539	99.706
0.49	37.14	0.539	99.705
0.49	37.15	0.54	99.704
0.49	37.15	0.54	99.703
0.49	37.16	0.54	99.702
0.49	37.16	0.54	99.701
0.49	37.17	0.54	99.7
0.5	37.17	0.54	99.699
0.5	37.18	0.54	99.699
0.5	37.18	0.54	99.698
0.5	37.19	0.541	99.697
0.5	37.2	0.541	99.696
0.5	37.2	0.541	99.695
0.5	37.21	0.541	99.694
0.51	37.21	0.541	99.693
0.51	37.22	0.541	99.692
0.51	37.22	0.541	99.691
0.51	37.23	0.541	99.69
0.51	37.23	0.542	99.69
0.51	37.24	0.542	99.689
0.52	37.24	0.542	99.688
0.52	37.25	0.542	99.687
0.52	37.26	0.542	99.686
0.52	37.26	0.542	99.685
0.52	37.27	0.542	99.684
0.53	37.27	0.542	99.683
0.53	37.28	0.542	99.682
0.53	37.28	0.543	99.681
0.53	37.29	0.543	99.68
0.53	37.29	0.543	99.68
0.53	37.3	0.543	99.679
0.53	37.31	0.543	99.678
0.54	37.31	0.543	99.677
0.54	37.32	0.543	99.676
0.54	37.32	0.543	99.675
0.54	37.33	0.543	99.674
0.54	37.34	0.543	99.673
0.55	37.34	0.544	99.672
0.55	37.35	0.544	99.671
0.55	37.35	0.544	99.671
0.55	37.36	0.544	99.67
0.55	37.37	0.544	99.669
0.55	37.37	0.544	99.668
0.55	37.38	0.544	99.667
0.56	37.38	0.544	99.666
0.56	37.39	0.544	99.665
0.56	37.4	0.544	99.664
0.56	37.4	0.544	99.663
0.56	37.41	0.545	99.663
0.57	37.42	0.545	99.662
0.57	37.42	0.545	99.661
0.57	37.43	0.545	99.66
0.57	37.43	0.545	99.659
0.57	37.44	0.545	99.658
0.57	37.45	0.545	99.657
0.58	37.45	0.545	99.656
0.58	37.46	0.545	99.655
0.58	37.47	0.545	99.655
0.58	37.47	0.545	99.654
0.58	37.48	0.545	99.653
0.58	37.49	0.545	99.652
0.58	37.49	0.546	99.651
0.59	37.5	0.546	99.65
0.59	37.5	0.546	99.649
0.59	37.51	0.546	99.648
0.59	37.52	0.546	99.647
0.59	37.52	0.546	99.647
0.6	37.53	0.546	99.646
0.6	37.54	0.546	99.645
0.6	37.54	0.546	99.644
0.6	37.55	0.546	99.643
0.6	37.56	0.546	99.642
0.6	37.57	0.546	99.641
0.6	37.57	0.546	99.64
0.61	37.58	0.546	99.64
0.61	37.59	0.546	99.639
0.61	37.59	0.546	99.638
0.61	37.6	0.546	99.637
0.61	37.61	0.546	99.636
0.62	37.61	0.546	99.635
0.62	37.62	0.547	99.634
0.62	37.63	0.547	99.633
0.62	37.63	0.547	99.633
0.62	37.64	0.547	99.632
0.62	37.65	0.547	99.631
0.63	37.66	0.547	99.63
0.63	37.66	0.547	99.629
0.63	37.67	0.547	99.628
0.63	37.68	0.547	99.627
0.63	37.68	0.547	99.626
0.63	37.69	0.547	99.626
0.63	37.7	0.547	99.625
0.64	37.71	0.547	99.624
0.64	37.71	0.547	99.623
0.64	37.72	0.547	99.622
0.64	37.73	0.547	99.621
0.64	37.73	0.547	99.62
0.65	37.74	0.547	99.619
0.65	37.75	0.547	99.619
0.65	37.76	0.547	99.618
0.65	37.76	0.547	99.617
0.65	37.77	0.547	99.616
0.65	37.78	0.547	99.615
0.65	37.79	0.547	99.614
0.66	37.79	0.547	99.613
0.66	37.8	0.547	99.612
0.66	37.81	0.547	99.612
0.66	37.82	0.547	99.611
0.66	37.82	0.547	99.61
0.67	37.83	0.547	99.609
0.67	37.84	0.547	99.608
0.67	37.85	0.547	99.607
0.67	37.85	0.547	99.606
0.67	37.86	0.547	99.605
0.67	37.87	0.547	99.605
0.68	37.88	0.547	99.604
0.68	37.89	0.547	99.603
0.68	37.89	0.548	99.602
0.68	37.9	0.548	99.601
0.68	37.91	0.548	99.6
0.68	37.92	0.548	99.599
0.68	37.93	0.548	99.598
0.69	37.93	0.548	99.598
0.69	37.94	0.548	99.597
0.69	37.95	0.548	99.596
0.69	37.96	0.548	99.595
0.69	37.97	0.548	99.594
0.7	37.97	0.548	99.593
0.7	37.98	0.548	99.592
0.7	37.99	0.548	99.591
0.7	38	0.548	99.591
0.7	38.01	0.548	99.59
0.7	38.01	0.548	99.589
0.7	38.02	0.548	99.588
0.71	38.03	0.547	99.587
0.71	38.04	0.547	99.586
0.71	38.05	0.547	99.585
0.71	38.06	0.547	99.584
0.71	38.06	0.547	99.584
0.72	38.07	0.547	99.583
0.72	38.08	0.547	99.582
0.72	38.09	0.547	99.581
0.72	38.1	0.547	99.58
0.72	38.11	0.547	99.579
0.72	38.12	0.547	99.578
0.73	38.12	0.547	99.577
0.73	38.13	0.547	99.577
0.73	38.14	0.547	99.576
0.73	38.15	0.547	99.575
0.73	38.16	0.547	99.574
0.73	38.17	0.547	99.573
0.73	38.18	0.547	99.572
0.74	38.19	0.547	99.571
0.74	38.19	0.547	99.571
0.74	38.2	0.547	99.57
0.74	38.21	0.547	99.569
0.74	38.22	0.547	99.568
0.75	38.23	0.547	99.567
0.75	38.24	0.547	99.566
0.75	38.25	0.547	99.565
0.75	38.26	0.547	99.565
0.75	38.27	0.547	99.564
0.75	38.28	0.547	99.563
0.75	38.28	0.547	99.562
0.76	38.29	0.547	99.561
0.76	38.3	0.547	99.56
0.76	38.31	0.547	99.559
0.76	38.32	0.547	99.558
0.76	38.33	0.546	99.558
0.77	38.34	0.546	99.557
0.77	38.35	0.546	99.556
0.77	38.36	0.546	99.555
0.77	38.37	0.546	99.554
0.77	38.38	0.546	99.553
0.77	38.39	0.546	99.552
0.78	38.4	0.546	99.552
0.78	38.41	0.546	99.551
0.78	38.41	0.546	99.55
0.78	38.42	0.546	99.549
0.78	38.43	0.546	99.548
0.78	38.44	0.546	99.547
0.78	38.45	0.546	99.546
0.79	38.46	0.545	99.546
0.79	38.47	0.545	99.545
0.79	38.48	0.545	99.544
0.79	38.49	0.545	99.543
0.79	38.5	0.545	99.542
0.8	38.51	0.545	99.541
0.8	38.52	0.545	99.54
0.8	38.53	0.545	99.54
0.8	38.54	0.545	99.539
0.8	38.55	0.544	99.538
0.8	38.56	0.544	99.537
0.8	38.57	0.544	99.536
0.81	38.58	0.544	99.535
0.81	38.59	0.544	99.534
0.81	38.6	0.544	99.534
0.81	38.61	0.544	99.533
0.81	38.62	0.544	99.532
0.82	38.63	0.543	99.531
0.82	38.64	0.543	99.53
0.82	38.65	0.543	99.529
0.82	38.66	0.543	99.528
0.82	38.67	0.543	99.527
0.82	38.68	0.543	99.527
0.83	38.69	0.542	99.526
0.83	38.7	0.542	99.525
0.83	38.71	0.542	99.524
0.83	38.72	0.542	99.523
0.83	38.73	0.542	99.522
0.83	38.74	0.541	99.521
0.83	38.75	0.541	99.52
0.84	38.76	0.541	99.52
0.84	38.77	0.541	99.519
0.84	38.78	0.541	99.518
0.84	38.79	0.54	99.517
0.84	38.8	0.54	99.516
0.85	38.81	0.54	99.515
0.85	38.82	0.54	99.514
0.85	38.83	0.539	99.513
0.85	38.84	0.539	99.513
0.85	38.85	0.539	99.512
0.85	38.86	0.539	99.511
0.85	38.87	0.538	99.51
0.86	38.88	0.538	99.509
0.86	38.89	0.538	99.508
0.86	38.9	0.538	99.507
0.86	38.92	0.537	99.506
0.86	38.93	0.537	99.506
0.87	38.94	0.537	99.505
0.87	38.95	0.537	99.504
0.87	38.96	0.536	99.503
0.87	38.97	0.536	99.502
0.87	38.98	0.536	99.501
0.87	38.99	0.536	99.5
0.88	39	0.535	99.499
0.88	39.01	0.535	99.499
0.88	39.02	0.535	99.498
0.88	39.04	0.535	99.497
0.88	39.05	0.534	99.496
0.88	39.06	0.534	99.495
0.88	39.07	0.534	99.494
0.89	39.08	0.534	99.493
0.89	39.09	0.533	99.492
0.89	39.1	0.533	99.492
0.89	39.11	0.533	99.491
0.89	39.12	0.532	99.49
0.9	39.13	0.532	99.489
0.9	39.15	0.532	99.488
0.9	39.16	0.532	99.487
0.9	39.17	0.531	99.486
0.9	39.18	0.531	99.485
0.9	39.19	0.531	99.484
0.9	39.2	0.53	99.484
0.91	39.21	0.53	99.483
0.91	39.23	0.53	99.482
0.91	39.24	0.53	99.481
0.91	39.25	0.529	99.48
0.91	39.26	0.529	99.479
0.92	39.27	0.529	99.478
0.92	39.28	0.529	99.477
0.92	39.29	0.528	99.477
0.92	39.31	0.528	99.476
0.92	39.32	0.528	99.475
0.92	39.33	0.527	99.474
0.93	39.34	0.527	99.473
0.93	39.35	0.527	99.472
0.93	39.36	0.527	99.471
0.93	39.38	0.526	99.47
0.93	39.39	0.526	99.47
0.93	39.4	0.526	99.469
0.93	39.41	0.526	99.468
0.94	39.42	0.525	99.467
0.94	39.43	0.525	99.466
0.94	39.45	0.525	99.465
0.94	39.46	0.524	99.464
0.94	39.47	0.524	99.463
0.95	39.48	0.524	99.463
0.95	39.49	0.524	99.462
0.95	39.51	0.523	99.461
0.95	39.52	0.523	99.46
0.95	39.53	0.523	99.459
0.95	39.54	0.522	99.458
0.95	39.55	0.522	99.457
0.96	39.57	0.522	99.456
0.96	39.58	0.521	99.456
0.96	39.59	0.521	99.455
0.96	39.6	0.521	99.454
0.96	39.61	0.521	99.453
0.97	39.63	0.52	99.452
0.97	39.64	0.52	99.451
0.97	39.65	0.52	99.45
0.97	39.66	0.519	99.449
0.97	39.68	0.519	99.448
0.97	39.69	0.519	99.448
0.98	39.7	0.518	99.447
0.98	39.71	0.518	99.446
0.98	39.73	0.518	99.445
0.98	39.74	0.518	99.444
0.98	39.75	0.517	99.443
0.98	39.76	0.517	99.442
0.98	39.78	0.517	99.441
0.99	39.79	0.516	99.441
0.99	39.8	0.516	99.44
0.99	39.81	0.516	99.439
0.99	39.83	0.515	99.438
0.99	39.84	0.515	99.437
1	39.85	0.515	99.436
1	39.86	0.515	99.435
1	39.88	0.514	99.434
1	39.89	0.514	99.434
1	39.9	0.514	99.433
1	39.92	0.513	99.432
1	39.93	0.513	99.431
1.01	39.94	0.513	99.43
1.01	39.95	0.512	99.429
1.01	39.97	0.512	99.428
1.01	39.98	0.512	99.427
1.01	39.99	0.511	99.426
1.02	40.01	0.511	99.426
1.02	40.02	0.511	99.425
1.02	40.03	0.51	99.424
1.02	40.05	0.51	99.423
1.02	40.06	0.51	99.422
1.02	40.07	0.509	99.421
1.03	40.09	0.509	99.42
1.03	40.1	0.509	99.419
1.03	40.11	0.508	99.418
1.03	40.13	0.508	99.417
1.03	40.14	0.508	99.417
1.03	40.15	0.507	99.416
1.03	40.16	0.507	99.415
1.04	40.18	0.507	99.414
1.04	40.19	0.506	99.413
1.04	40.2	0.506	99.412
1.04	40.22	0.506	99.411
1.04	40.23	0.505	99.41
1.05	40.24	0.505	99.409
1.05	40.26	0.505	99.409
1.05	40.27	0.504	99.408
1.05	40.29	0.504	99.407
1.05	40.3	0.504	99.406
1.05	40.31	0.503	99.405
1.05	40.33	0.503	99.404
1.06	40.34	0.503	99.403
1.06	40.35	0.502	99.402
1.06	40.37	0.502	99.401
1.06	40.38	0.501	99.4
1.06	40.39	0.501	99.4
1.07	40.41	0.501	99.399
1.07	40.42	0.5	99.398
1.07	40.43	0.5	99.397
1.07	40.45	0.5	99.396
1.07	40.46	0.499	99.395
1.07	40.47	0.499	99.394
1.08	40.49	0.498	99.393
1.08	40.5	0.498	99.392
1.08	40.52	0.498	99.391
1.08	40.53	0.497	99.39
1.08	40.54	0.497	99.39
1.08	40.56	0.496	99.389
1.08	40.57	0.496	99.388
1.09	40.59	0.496	99.387
1.09	40.6	0.495	99.386
1.09	40.61	0.495	99.385
1.09	40.63	0.494	99.384
1.09	40.64	0.494	99.383
1.09	40.66	0.494	99.382
1.1	40.67	0.493	99.381
1.1	40.68	0.493	99.38
1.1	40.7	0.492	99.38
1.1	40.71	0.492	99.379
1.1	40.73	0.492	99.378
1.11	40.74	0.491	99.377
1.11	40.75	0.491	99.376
1.11	40.77	0.49	99.375
1.11	40.78	0.49	99.374
1.11	40.8	0.489	99.373
1.11	40.81	0.489	99.372
1.12	40.83	0.489	99.371
1.12	40.84	0.488	99.371
1.12	40.85	0.488	99.37
1.12	40.87	0.487	99.369
1.12	40.88	0.487	99.368
1.12	40.9	0.487	99.367
1.13	40.91	0.486	99.366
1.13	40.93	0.486	99.365
1.13	40.94	0.485	99.364
1.13	40.95	0.485	99.363
1.13	40.97	0.485	99.362
1.13	40.98	0.484	99.361
1.13	41	0.484	99.361
1.14	41.01	0.483	99.36
1.14	41.03	0.483	99.359
1.14	41.04	0.483	99.358
1.14	41.06	0.482	99.357
1.14	41.07	0.482	99.356
1.14	41.09	0.481	99.355
1.15	41.1	0.481	99.354
1.15	41.12	0.48	99.353
1.15	41.13	0.48	99.352
1.15	41.15	0.479	99.352
1.15	41.16	0.479	99.351
1.16	41.18	0.479	99.35
1.16	41.19	0.478	99.349
1.16	41.21	0.478	99.348
1.16	41.22	0.477	99.347
1.16	41.24	0.477	99.346
1.16	41.25	0.477	99.345
1.17	41.27	0.476	99.344
1.17	41.28	0.476	99.343
1.17	41.3	0.475	99.342
1.17	41.31	0.475	99.341
1.17	41.33	0.474	99.341
1.17	41.34	0.474	99.34
1.18	41.36	0.474	99.339
1.18	41.37	0.473	99.338
1.18	41.39	0.473	99.337
1.18	41.4	0.472	99.336
1.18	41.42	0.472	99.335
1.18	41.43	0.472	99.334
1.18	41.45	0.471	99.333
1.19	41.46	0.471	99.332
1.19	41.48	0.47	99.331
1.19	41.49	0.47	99.33
1.19	41.51	0.469	99.329
1.19	41.52	0.469	99.329
1.19	41.54	0.469	99.328
1.2	41.55	0.468	99.327
1.2	41.57	0.468	99.326
1.2	41.58	0.467	99.325
1.2	41.6	0.467	99.324
1.2	41.62	0.466	99.323
1.21	41.63	0.466	99.322
1.21	41.65	0.466	99.321
1.21	41.66	0.465	99.32
1.21	41.68	0.465	99.319
1.21	41.69	0.464	99.318
1.21	41.71	0.464	99.317
1.22	41.72	0.464	99.316
1.22	41.74	0.463	99.315
1.22	41.76	0.463	99.314
1.22	41.77	0.462	99.314
1.22	41.79	0.462	99.313
1.22	41.8	0.461	99.312
1.23	41.82	0.461	99.311
1.23	41.83	0.46	99.31
1.23	41.85	0.46	99.309
1.23	41.86	0.46	99.308
1.23	41.88	0.459	99.307
1.23	41.9	0.459	99.306
1.23	41.91	0.458	99.305
1.24	41.93	0.458	99.304
1.24	41.94	0.457	99.303
1.24	41.96	0.457	99.302
1.24	41.97	0.457	99.301
1.24	41.99	0.456	99.3
1.24	42.01	0.456	99.299
1.25	42.02	0.455	99.298
1.25	42.04	0.455	99.297
1.25	42.05	0.454	99.296
1.25	42.07	0.454	99.296
1.25	42.09	0.453	99.295
1.26	42.1	0.453	99.294
1.26	42.12	0.453	99.293
1.26	42.13	0.452	99.292
1.26	42.15	0.452	99.291
1.26	42.17	0.451	99.29
1.26	42.18	0.451	99.289
1.27	42.2	0.45	99.288
1.27	42.21	0.45	99.287
1.27	42.23	0.449	99.286
1.27	42.25	0.449	99.285
1.27	42.26	0.448	99.284
1.27	42.28	0.448	99.283
1.28	42.29	0.447	99.282
1.28	42.31	0.447	99.281
1.28	42.33	0.447	99.28
1.28	42.34	0.446	99.279
1.28	42.36	0.446	99.278
1.28	42.37	0.445	99.277
1.28	42.39	0.445	99.276
1.29	42.41	0.444	99.275
1.29	42.42	0.444	99.274
1.29	42.44	0.443	99.273
1.29	42.46	0.443	99.273
1.29	42.47	0.442	99.272
1.29	42.49	0.442	99.271
1.3	42.51	0.441	99.27
1.3	42.52	0.441	99.269
1.3	42.54	0.441	99.268
1.3	42.55	0.44	99.267
1.3	42.57	0.44	99.266
1.31	42.59	0.439	99.265
1.31	42.6	0.439	99.264
1.31	42.62	0.438	99.263
1.31	42.64	0.438	99.262
1.31	42.65	0.437	99.261
1.31	42.67	0.437	99.26
1.32	42.69	0.436	99.259
1.32	42.7	0.436	99.258
1.32	42.72	0.436	99.257
1.32	42.74	0.435	99.256
1.32	42.75	0.435	99.255
1.32	42.77	0.434	99.254
1.33	42.79	0.434	99.253
1.33	42.8	0.433	99.252
1.33	42.82	0.433	99.251
1.33	42.84	0.432	99.25
1.33	42.85	0.432	99.249
1.33	42.87	0.431	99.248
1.33	42.89	0.431	99.247
1.34	42.9	0.43	99.246
1.34	42.92	0.43	99.245
1.34	42.94	0.429	99.244
1.34	42.95	0.429	99.244
1.34	42.97	0.428	99.243
1.34	42.99	0.428	99.242
1.35	43	0.427	99.241
1.35	43.02	0.427	99.24
1.35	43.04	0.426	99.239
1.35	43.05	0.426	99.238
1.35	43.07	0.425	99.237
1.36	43.09	0.425	99.236
1.36	43.11	0.425	99.235
1.36	43.12	0.424	99.234
1.36	43.14	0.424	99.233
1.36	43.16	0.423	99.232
1.36	43.17	0.423	99.231
1.37	43.19	0.422	99.23
1.37	43.21	0.422	99.229
1.37	43.22	0.421	99.228
1.37	43.24	0.421	99.227
1.37	43.26	0.42	99.226
1.37	43.28	0.42	99.225
1.38	43.29	0.419	99.224
1.38	43.31	0.419	99.223
1.38	43.33	0.418	99.222
1.38	43.34	0.418	99.221
1.38	43.36	0.417	99.22
1.38	43.38	0.417	99.219
1.38	43.4	0.416	99.218
1.39	43.41	0.416	99.217
1.39	43.43	0.415	99.216
1.39	43.45	0.415	99.215
1.39	43.47	0.414	99.214
1.39	43.48	0.414	99.213
1.39	43.5	0.413	99.212
1.4	43.52	0.413	99.211
1.4	43.53	0.413	99.21
1.4	43.55	0.412	99.209
1.4	43.57	0.412	99.208
1.4	43.59	0.411	99.207
1.41	43.6	0.411	99.206
1.41	43.62	0.41	99.205
1.41	43.64	0.41	99.204
1.41	43.66	0.409	99.203
1.41	43.67	0.409	99.202
1.41	43.69	0.408	99.201
1.42	43.71	0.408	99.2
1.42	43.73	0.407	99.199
1.42	43.74	0.407	99.198
1.42	43.76	0.406	99.197
1.42	43.78	0.406	99.196
1.42	43.8	0.406	99.195
1.43	43.81	0.405	99.194
1.43	43.83	0.405	99.193
1.43	43.85	0.404	99.192
1.43	43.87	0.404	99.191
1.43	43.89	0.403	99.19
1.43	43.9	0.403	99.189
1.43	43.92	0.402	99.187
1.44	43.94	0.402	99.186
1.44	43.96	0.401	99.185
1.44	43.97	0.401	99.184
1.44	43.99	0.4	99.183
1.44	44.01	0.4	99.182
1.44	44.03	0.399	99.181
1.45	44.04	0.399	99.18
1.45	44.06	0.398	99.179
1.45	44.08	0.398	99.178
1.45	44.1	0.397	99.177
1.45	44.11	0.397	99.176
1.46	44.13	0.396	99.175
1.46	44.15	0.396	99.174
1.46	44.17	0.395	99.173
1.46	44.18	0.395	99.172
1.46	44.2	0.394	99.171
1.46	44.22	0.394	99.17
1.47	44.24	0.393	99.169
1.47	44.26	0.393	99.168
1.47	44.27	0.392	99.167
1.47	44.29	0.392	99.166
1.47	44.31	0.391	99.165
1.47	44.33	0.391	99.164
1.48	44.35	0.39	99.163
1.48	44.36	0.39	99.162
1.48	44.38	0.389	99.161
1.48	44.4	0.389	99.16
1.48	44.42	0.388	99.159
1.48	44.43	0.388	99.158
1.48	44.45	0.387	99.157
1.49	44.47	0.387	99.156
1.49	44.49	0.386	99.155
1.49	44.51	0.386	99.154
1.49	44.52	0.385	99.153
1.49	44.54	0.385	99.151
1.49	44.56	0.384	99.15
1.5	44.58	0.384	99.149
1.5	44.6	0.383	99.148
1.5	44.61	0.383	99.147
1.5	44.63	0.382	99.146
1.5	44.65	0.382	99.145
1.51	44.67	0.381	99.144
1.51	44.69	0.381	99.143
1.51	44.7	0.38	99.142
1.51	44.72	0.379	99.141
1.51	44.74	0.379	99.14
1.51	44.76	0.378	99.139
1.52	44.78	0.378	99.138
1.52	44.79	0.377	99.137
1.52	44.81	0.377	99.136
1.52	44.83	0.376	99.135
1.52	44.85	0.376	99.134
1.52	44.87	0.375	99.132
1.53	44.88	0.375	99.131
1.53	44.9	0.374	99.13
1.53	44.92	0.374	99.129
1.53	44.94	0.373	99.128
1.53	44.96	0.373	99.127
1.53	44.98	0.372	99.126
1.53	44.99	0.372	99.125
1.54	45.01	0.371	99.124
1.54	45.03	0.371	99.123
1.54	45.05	0.37	99.122
1.54	45.07	0.37	99.121
1.54	45.09	0.369	99.12
1.54	45.1	0.369	99.119
1.55	45.12	0.368	99.118
1.55	45.14	0.368	99.116
1.55	45.16	0.367	99.115
1.55	45.18	0.367	99.114
1.55	45.2	0.366	99.113
1.56	45.21	0.366	99.112
1.56	45.23	0.365	99.111
1.56	45.25	0.365	99.11
1.56	45.27	0.364	99.109
1.56	45.29	0.364	99.108
1.56	45.31	0.363	99.107
1.57	45.32	0.363	99.106
1.57	45.34	0.362	99.105
1.57	45.36	0.362	99.104
1.57	45.38	0.361	99.102
1.57	45.4	0.361	99.101
1.57	45.42	0.36	99.1
1.58	45.44	0.36	99.099
1.58	45.45	0.359	99.098
1.58	45.47	0.359	99.097
1.58	45.49	0.358	99.096
1.58	45.51	0.358	99.095
1.58	45.53	0.357	99.094
1.58	45.55	0.357	99.093
1.59	45.57	0.356	99.091
1.59	45.58	0.356	99.09
1.59	45.6	0.355	99.089
1.59	45.62	0.355	99.088
1.59	45.64	0.354	99.087
1.59	45.66	0.354	99.086
1.6	45.68	0.353	99.085
1.6	45.69	0.353	99.084
1.6	45.71	0.352	99.083
1.6	45.73	0.352	99.082
1.6	45.75	0.351	99.081
1.61	45.77	0.351	99.079
1.61	45.79	0.35	99.078
1.61	45.81	0.35	99.077
1.61	45.82	0.349	99.076
1.61	45.84	0.349	99.075
1.61	45.86	0.348	99.074
1.62	45.88	0.348	99.073
1.62	45.9	0.347	99.072
1.62	45.92	0.347	99.071
1.62	45.94	0.346	99.069
1.62	45.96	0.346	99.068
1.62	45.97	0.345	99.067
1.63	45.99	0.345	99.066
1.63	46.01	0.345	99.065
1.63	46.03	0.344	99.064
1.63	46.05	0.344	99.063
1.63	46.07	0.343	99.062
1.63	46.09	0.342	99.061
1.63	46.1	0.342	99.06
1.64	46.12	0.341	99.058
1.64	46.14	0.341	99.057
1.64	46.16	0.34	99.056
1.64	46.18	0.34	99.055
1.64	46.2	0.339	99.054
1.64	46.22	0.339	99.053
1.65	46.24	0.338	99.052
1.65	46.25	0.338	99.051
1.65	46.27	0.337	99.049
1.65	46.29	0.337	99.048
1.65	46.31	0.337	99.047
1.66	46.33	0.336	99.046
1.66	46.35	0.336	99.045
1.66	46.37	0.335	99.044
1.66	46.39	0.335	99.043
1.66	46.4	0.334	99.042
1.66	46.42	0.334	99.04
1.67	46.44	0.333	99.039
1.67	46.46	0.333	99.038
1.67	46.48	0.332	99.037
1.67	46.5	0.332	99.036
1.67	46.52	0.331	99.035
1.67	46.54	0.331	99.034
1.68	46.55	0.33	99.033
1.68	46.57	0.33	99.031
1.68	46.59	0.329	99.03
1.68	46.61	0.329	99.029
1.68	46.63	0.328	99.028
1.68	46.65	0.328	99.027
1.68	46.67	0.327	99.026
1.69	46.69	0.327	99.025
1.69	46.71	0.326	99.023
1.69	46.72	0.326	99.022
1.69	46.74	0.326	99.021
1.69	46.76	0.325	99.02
1.69	46.78	0.324	99.019
1.7	46.8	0.324	99.018
1.7	46.82	0.323	99.017
1.7	46.84	0.323	99.015
1.7	46.86	0.322	99.014
1.7	46.88	0.322	99.013
1.71	46.89	0.321	99.012
1.71	46.91	0.321	99.011
1.71	46.93	0.32	99.01
1.71	46.95	0.32	99.008
1.71	46.97	0.319	99.007
1.71	46.99	0.319	99.006
1.72	47.01	0.318	99.005
1.72	47.03	0.318	99.004
1.72	47.05	0.317	99.003
1.72	47.07	0.317	99.001
1.72	47.08	0.316	99
1.72	47.1	0.316	98.999
1.73	47.12	0.315	98.998
1.73	47.14	0.315	98.997
1.73	47.16	0.314	98.996
1.73	47.18	0.314	98.994
1.73	47.2	0.313	98.993
1.73	47.22	0.313	98.992
1.73	47.24	0.312	98.991
1.74	47.26	0.312	98.99
1.74	47.27	0.311	98.988
1.74	47.29	0.311	98.987
1.74	47.31	0.31	98.986
1.74	47.33	0.31	98.985
1.74	47.35	0.309	98.984
1.75	47.37	0.309	98.983
1.75	47.39	0.308	98.981
1.75	47.41	0.308	98.98
1.75	47.43	0.307	98.979
1.75	47.45	0.307	98.978
1.76	47.46	0.306	98.977
1.76	47.48	0.306	98.975
1.76	47.5	0.305	98.974
1.76	47.52	0.305	98.973
1.76	47.54	0.304	98.972
1.76	47.56	0.304	98.971
1.77	47.58	0.303	98.97
1.77	47.6	0.303	98.968
1.77	47.62	0.302	98.967
1.77	47.64	0.302	98.966
1.77	47.66	0.301	98.965
1.77	47.67	0.301	98.964
1.78	47.69	0.3	98.962
1.78	47.71	0.3	98.961
1.78	47.73	0.299	98.96
1.78	47.75	0.299	98.959
1.78	47.77	0.298	98.958
1.78	47.79	0.298	98.956
1.78	47.81	0.297	98.955
1.79	47.83	0.297	98.954
1.79	47.85	0.296	98.953
1.79	47.86	0.296	98.952
1.79	47.88	0.295	98.951
1.79	47.9	0.295	98.949
1.79	47.92	0.294	98.948
1.8	47.94	0.294	98.947
1.8	47.96	0.293	98.946
1.8	47.98	0.293	98.945
1.8	48	0.292	98.943
1.8	48.02	0.292	98.942
1.81	48.04	0.291	98.941
1.81	48.06	0.291	98.94
1.81	48.07	0.29	98.939
1.81	48.09	0.29	98.937
1.81	48.11	0.289	98.936
1.81	48.13	0.289	98.935
1.82	48.15	0.288	98.934
1.82	48.17	0.288	98.933
1.82	48.19	0.287	98.931
1.82	48.21	0.287	98.93
1.82	48.23	0.286	98.929
1.82	48.25	0.286	98.928
1.83	48.27	0.285	98.927
1.83	48.29	0.285	98.925
1.83	48.3	0.284	98.924
1.83	48.32	0.284	98.923
1.83	48.34	0.283	98.922
1.83	48.36	0.283	98.921
1.83	48.38	0.282	98.919
1.84	48.4	0.282	98.918
1.84	48.42	0.281	98.917
1.84	48.44	0.281	98.916
1.84	48.46	0.28	98.914
1.84	48.48	0.28	98.913
1.84	48.5	0.279	98.912
1.85	48.52	0.279	98.911
1.85	48.54	0.278	98.91
1.85	48.55	0.278	98.908
1.85	48.57	0.277	98.907
1.85	48.59	0.277	98.906
1.86	48.61	0.276	98.905
1.86	48.63	0.276	98.903
1.86	48.65	0.275	98.902
1.86	48.67	0.275	98.901
1.86	48.69	0.274	98.9
1.86	48.71	0.274	98.899
1.87	48.73	0.274	98.897
1.87	48.75	0.273	98.896
1.87	48.77	0.273	98.895
1.87	48.79	0.272	98.894
1.87	48.8	0.272	98.892
1.87	48.82	0.271	98.891
1.88	48.84	0.271	98.89
1.88	48.86	0.27	98.889
1.88	48.88	0.27	98.888
1.88	48.9	0.269	98.886
1.88	48.92	0.269	98.885
1.88	48.94	0.268	98.884
1.88	48.96	0.268	98.883
1.89	48.98	0.267	98.881
1.89	49	0.267	98.88
1.89	49.02	0.266	98.879
1.89	49.04	0.266	98.878
1.89	49.05	0.265	98.876
1.89	49.07	0.265	98.875
1.9	49.09	0.264	98.874
1.9	49.11	0.264	98.873
1.9	49.13	0.263	98.871
1.9	49.15	0.263	98.87
1.9	49.17	0.262	98.869
1.91	49.19	0.262	98.868
1.91	49.21	0.261	98.866
1.91	49.23	0.261	98.865
1.91	49.25	0.26	98.864
1.91	49.27	0.26	98.863
1.91	49.28	0.259	98.861
1.92	49.3	0.259	98.86
1.92	49.32	0.258	98.859
1.92	49.34	0.258	98.858
1.92	49.36	0.257	98.856
1.92	49.38	0.257	98.855
1.92	49.4	0.256	98.854
1.93	49.42	0.256	98.853
1.93	49.44	0.255	98.851
1.93	49.46	0.255	98.85
1.93	49.48	0.255	98.849
1.93	49.5	0.254	98.848
1.93	49.51	0.254	98.846
1.93	49.53	0.253	98.845
1.94	49.55	0.253	98.844
1.94	49.57	0.252	98.843
1.94	49.59	0.252	98.841
1.94	49.61	0.251	98.84
1.94	49.63	0.251	98.839
1.94	49.65	0.25	98.838
1.95	49.67	0.25	98.836
1.95	49.69	0.249	98.835
1.95	49.7	0.249	98.834
1.95	49.72	0.248	98.833
1.95	49.74	0.248	98.831
1.96	49.76	0.247	98.83
1.96	49.78	0.247	98.829
1.96	49.8	0.246	98.827
1.96	49.82	0.246	98.826
1.96	49.84	0.245	98.825
1.96	49.86	0.245	98.824
1.97	49.88	0.244	98.822
1.97	49.9	0.244	98.821
1.97	49.92	0.243	98.82
1.97	49.94	0.243	98.819
1.97	49.95	0.242	98.817
1.97	49.97	0.242	98.816
1.98	49.99	0.241	98.815
1.98	50.01	0.241	98.813
1.98	50.03	0.24	98.812
1.98	50.05	0.24	98.811
1.98	50.07	0.239	98.81
1.98	50.09	0.239	98.808
1.98	50.11	0.238	98.807
1.99	50.13	0.238	98.806
1.99	50.15	0.237	98.804
1.99	50.17	0.237	98.803
1.99	50.18	0.236	98.802
1.99	50.2	0.236	98.801
1.99	50.22	0.235	98.799
2	50.24	0.235	98.798
2	50.26	0.234	98.797
2	50.28	0.234	98.795
2	50.3	0.233	98.794
2	50.32	0.233	98.793
2.01	50.34	0.233	98.791
2.01	50.36	0.232	98.79
2.01	50.38	0.232	98.789
2.01	50.39	0.231	98.788
2.01	50.41	0.231	98.786
2.01	50.43	0.23	98.785
2.02	50.45	0.23	98.784
2.02	50.47	0.229	98.782
2.02	50.49	0.229	98.781
2.02	50.51	0.228	98.78
2.02	50.53	0.228	98.778
2.02	50.55	0.227	98.777
2.03	50.57	0.227	98.776
2.03	50.59	0.226	98.774
2.03	50.61	0.226	98.773
2.03	50.62	0.225	98.772
2.03	50.64	0.225	98.77
2.03	50.66	0.224	98.769
2.03	50.68	0.224	98.768
2.04	50.7	0.223	98.766
2.04	50.72	0.223	98.765
2.04	50.74	0.223	98.764
2.04	50.76	0.222	98.762
2.04	50.78	0.222	98.761
2.04	50.8	0.221	98.76
2.05	50.82	0.221	98.758
2.05	50.84	0.22	98.757
2.05	50.85	0.22	98.756
2.05	50.87	0.219	98.754
2.05	50.89	0.219	98.753
2.06	50.91	0.218	98.752
2.06	50.93	0.218	98.75
2.06	50.95	0.218	98.749
2.06	50.97	0.217	98.748
2.06	50.99	0.217	98.746
2.06	51.01	0.216	98.745
2.07	51.03	0.216	98.744
2.07	51.04	0.215	98.742
2.07	51.06	0.215	98.741
2.07	51.08	0.214	98.74
2.07	51.1	0.214	98.738
2.07	51.12	0.213	98.737
2.08	51.14	0.213	98.736
2.08	51.16	0.212	98.734
2.08	51.18	0.212	98.733
2.08	51.2	0.212	98.732
2.08	51.22	0.211	98.73
2.08	51.23	0.211	98.729
2.08	51.25	0.21	98.728
2.09	51.27	0.21	98.726
2.09	51.29	0.209	98.725
2.09	51.31	0.209	98.724
2.09	51.33	0.208	98.722
2.09	51.35	0.208	98.721
2.09	51.37	0.207	98.719
2.1	51.39	0.207	98.718
2.1	51.41	0.206	98.717
2.1	51.43	0.206	98.715
2.1	51.44	0.206	98.714
2.1	51.46	0.205	98.713
2.11	51.48	0.205	98.711
2.11	51.5	0.204	98.71
2.11	51.52	0.204	98.709
2.11	51.54	0.203	98.707
2.11	51.56	0.203	98.706
2.11	51.58	0.202	98.704
2.12	51.6	0.202	98.703
2.12	51.61	0.201	98.702
2.12	51.63	0.201	98.7
2.12	51.65	0.2	98.699
2.12	51.67	0.2	98.698
2.12	51.69	0.199	98.696
2.13	51.71	0.199	98.695
2.13	51.73	0.198	98.693
2.13	51.75	0.198	98.692
2.13	51.77	0.197	98.691
2.13	51.78	0.197	98.689
2.13	51.8	0.196	98.688
2.14	51.82	0.196	98.687
2.14	51.84	0.195	98.685
2.14	51.86	0.195	98.684
2.14	51.88	0.195	98.682
2.14	51.9	0.194	98.681
2.14	51.92	0.194	98.68
2.14	51.94	0.193	98.678
2.15	51.95	0.193	98.677
2.15	51.97	0.192	98.675
2.15	51.99	0.192	98.674
2.15	52.01	0.191	98.673
2.15	52.03	0.191	98.671
2.16	52.05	0.19	98.67
2.16	52.07	0.19	98.669
2.16	52.09	0.189	98.667
2.16	52.11	0.189	98.666
2.16	52.13	0.188	98.664
2.16	52.14	0.188	98.663
2.16	52.16	0.188	98.662
2.17	52.18	0.187	98.66
2.17	52.2	0.187	98.659
2.17	52.22	0.186	98.657
2.17	52.24	0.186	98.656
2.17	52.26	0.185	98.655
2.18	52.28	0.185	98.653
2.18	52.3	0.184	98.652
2.18	52.31	0.184	98.65
2.18	52.33	0.183	98.649
2.18	52.35	0.183	98.648
2.18	52.37	0.182	98.646
2.19	52.39	0.182	98.645
2.19	52.41	0.182	98.643
2.19	52.43	0.181	98.642
2.19	52.45	0.181	98.641
2.19	52.46	0.18	98.639
2.19	52.48	0.18	98.638
2.19	52.5	0.179	98.636
2.2	52.52	0.179	98.635
2.2	52.54	0.178	98.633
2.2	52.56	0.178	98.632
2.2	52.58	0.177	98.631
2.2	52.6	0.177	98.629
2.21	52.62	0.177	98.628
2.21	52.63	0.176	98.626
2.21	52.65	0.176	98.625
2.21	52.67	0.175	98.624
2.21	52.69	0.175	98.622
2.21	52.71	0.174	98.621
2.21	52.73	0.174	98.619
2.22	52.75	0.173	98.618
2.22	52.77	0.173	98.617
2.22	52.78	0.173	98.615
2.22	52.8	0.172	98.614
2.22	52.82	0.172	98.612
2.23	52.84	0.171	98.611
2.23	52.86	0.171	98.609
2.23	52.88	0.17	98.608
2.23	52.9	0.17	98.607
2.23	52.92	0.17	98.605
2.23	52.93	0.169	98.604
2.24	52.95	0.169	98.602
2.24	52.97	0.168	98.601
2.24	52.99	0.168	98.599
2.24	53.01	0.167	98.598
2.24	53.03	0.167	98.597
2.24	53.05	0.167	98.595
2.24	53.07	0.166	98.594
2.25	53.08	0.166	98.592
2.25	53.1	0.165	98.591
2.25	53.12	0.165	98.589
2.25	53.14	0.164	98.588
2.25	53.16	0.164	98.587
2.26	53.18	0.164	98.585
2.26	53.2	0.163	98.584
2.26	53.21	0.163	98.582
2.26	53.23	0.162	98.581
2.26	53.25	0.162	98.579
2.26	53.27	0.161	98.578
2.26	53.29	0.161	98.577
2.27	53.31	0.16	98.575
2.27	53.33	0.16	98.574
2.27	53.34	0.159	98.572
2.27	53.36	0.159	98.571
2.27	53.38	0.159	98.569
2.28	53.4	0.158	98.568
2.28	53.42	0.158	98.567
2.28	53.44	0.157	98.565
2.28	53.46	0.157	98.564
2.28	53.47	0.156	98.562
2.28	53.49	0.156	98.561
2.29	53.51	0.155	98.559
2.29	53.53	0.155	98.558
2.29	53.55	0.154	98.557
2.29	53.57	0.154	98.555
2.29	53.59	0.153	98.554
2.29	53.6	0.153	98.552
2.29	53.62	0.153	98.551
2.3	53.64	0.152	98.549
2.3	53.66	0.152	98.548
2.3	53.68	0.151	98.546
2.3	53.7	0.151	98.545
2.3	53.72	0.15	98.544
2.31	53.73	0.15	98.542
2.31	53.75	0.149	98.541
2.31	53.77	0.149	98.539
2.31	53.79	0.148	98.538
2.31	53.81	0.148	98.536
2.31	53.83	0.147	98.535
2.31	53.85	0.147	98.533
2.32	53.86	0.146	98.532
2.32	53.88	0.146	98.531
2.32	53.9	0.146	98.529
2.32	53.92	0.145	98.528
2.32	53.94	0.145	98.526
2.33	53.96	0.144	98.525
2.33	53.97	0.144	98.523
2.33	53.99	0.143	98.522
2.33	54.01	0.143	98.52
2.33	54.03	0.142	98.519
2.33	54.05	0.142	98.517
2.34	54.07	0.141	98.516
2.34	54.08	0.141	98.514
2.34	54.1	0.141	98.513
2.34	54.12	0.14	98.512
2.34	54.14	0.14	98.51
2.34	54.16	0.139	98.509
2.34	54.18	0.139	98.507
2.35	54.19	0.138	98.506
2.35	54.21	0.138	98.504
2.35	54.23	0.137	98.503
2.35	54.25	0.137	98.501
2.35	54.27	0.137	98.5
2.36	54.29	0.136	98.498
2.36	54.3	0.136	98.497
2.36	54.32	0.135	98.495
2.36	54.34	0.135	98.494
2.36	54.36	0.134	98.492
2.36	54.38	0.134	98.491
2.36	54.4	0.133	98.489
2.37	54.41	0.133	98.488
2.37	54.43	0.132	98.487
2.37	54.45	0.132	98.485
2.37	54.47	0.132	98.484
2.37	54.49	0.131	98.482
2.38	54.51	0.131	98.481
2.38	54.52	0.13	98.479
2.38	54.54	0.13	98.478
2.38	54.56	0.129	98.476
2.38	54.58	0.129	98.475
2.38	54.6	0.128	98.473
2.39	54.62	0.128	98.472
2.39	54.63	0.127	98.47
2.39	54.65	0.127	98.469
2.39	54.67	0.126	98.467
2.39	54.69	0.126	98.466
2.39	54.71	0.125	98.464
2.39	54.72	0.125	98.463
2.4	54.74	0.124	98.461
2.4	54.76	0.124	98.46
2.4	54.78	0.123	98.458
2.4	54.8	0.123	98.457
2.4	54.82	0.123	98.455
2.41	54.83	0.122	98.454
2.41	54.85	0.122	98.452
2.41	54.87	0.121	98.451
2.41	54.89	0.121	98.449
2.41	54.91	0.12	98.448
2.41	54.93	0.12	98.446
2.41	54.94	0.119	98.445
2.42	54.96	0.119	98.443
2.42	54.98	0.118	98.442
2.42	55	0.118	98.44
2.42	55.02	0.117	98.439
2.42	55.03	0.117	98.437
2.43	55.05	0.116	98.436
2.43	55.07	0.116	98.434
2.43	55.09	0.116	98.433
2.43	55.11	0.115	98.431
2.43	55.12	0.115	98.43
2.43	55.14	0.114	98.428
2.44	55.16	0.114	98.427
2.44	55.18	0.113	98.425
2.44	55.2	0.113	98.424
2.44	55.21	0.112	98.422
2.44	55.23	0.112	98.42
2.44	55.25	0.112	98.419
2.44	55.27	0.111	98.417
2.45	55.29	0.111	98.416
2.45	55.3	0.11	98.414
2.45	55.32	0.11	98.413
2.45	55.34	0.109	98.411
2.45	55.36	0.109	98.41
2.46	55.38	0.109	98.408
2.46	55.39	0.108	98.407
2.46	55.41	0.108	98.405
2.46	55.43	0.107	98.404
2.46	55.45	0.107	98.402
2.46	55.46	0.107	98.401
2.46	55.48	0.106	98.399
2.47	55.5	0.106	98.398
2.47	55.52	0.105	98.396
2.47	55.54	0.105	98.395
2.47	55.55	0.105	98.393
2.47	55.57	0.104	98.392
2.48	55.59	0.104	98.39
2.48	55.61	0.103	98.388
2.48	55.63	0.103	98.387
2.48	55.64	0.102	98.385
2.48	55.66	0.102	98.384
2.48	55.68	0.102	98.382
2.49	55.7	0.101	98.381
2.49	55.72	0.101	98.379
2.49	55.73	0.1	98.378
2.49	55.75	0.1	98.376
2.49	55.77	0.099	98.375
2.49	55.79	0.099	98.373
2.49	55.81	0.099	98.372
2.5	55.82	0.098	98.37
2.5	55.84	0.098	98.369
2.5	55.86	0.098	98.367
2.5	55.88	0.097	98.365
2.5	55.89	0.097	98.364
2.51	55.91	0.096	98.362
2.51	55.93	0.096	98.361
2.51	55.95	0.096	98.359
2.51	55.97	0.095	98.358
2.51	55.98	0.095	98.356
2.51	56	0.094	98.355
2.51	56.02	0.094	98.353
2.52	56.04	0.093	98.352
2.52	56.06	0.093	98.35
2.52	56.07	0.093	98.348
2.52	56.09	0.092	98.347
2.52	56.11	0.092	98.345
2.53	56.13	0.091	98.344
2.53	56.15	0.091	98.342
2.53	56.16	0.091	98.341
2.53	56.18	0.09	98.339
2.53	56.2	0.09	98.338
2.53	56.22	0.09	98.336
2.54	56.23	0.089	98.334
2.54	56.25	0.089	98.333
2.54	56.27	0.088	98.331
2.54	56.29	0.088	98.33
2.54	56.3	0.087	98.328
2.54	56.32	0.087	98.327
2.54	56.34	0.087	98.325
2.55	56.36	0.086	98.323
2.55	56.38	0.086	98.322
2.55	56.39	0.085	98.32
2.55	56.41	0.085	98.319
2.55	56.43	0.085	98.317
2.56	56.45	0.084	98.316
2.56	56.46	0.084	98.314
2.56	56.48	0.083	98.313
2.56	56.5	0.083	98.311
2.56	56.52	0.083	98.309
2.56	56.53	0.082	98.308
2.56	56.55	0.082	98.306
2.57	56.57	0.081	98.305
2.57	56.59	0.081	98.303
2.57	56.6	0.081	98.301
2.57	56.62	0.08	98.3
2.57	56.64	0.08	98.298
2.58	56.66	0.079	98.297
2.58	56.68	0.079	98.295
2.58	56.69	0.079	98.294
2.58	56.71	0.078	98.292
2.58	56.73	0.078	98.29
2.58	56.75	0.077	98.289
2.59	56.76	0.077	98.287
2.59	56.78	0.076	98.286
2.59	56.8	0.076	98.284
2.59	56.82	0.076	98.282
2.59	56.83	0.075	98.281
2.59	56.85	0.075	98.279
2.59	56.87	0.074	98.278
2.6	56.88	0.074	98.276
2.6	56.9	0.074	98.275
2.6	56.92	0.073	98.273
2.6	56.94	0.073	98.271
2.6	56.95	0.072	98.27
2.61	56.97	0.072	98.268
2.61	56.99	0.072	98.267
2.61	57.01	0.071	98.265
2.61	57.02	0.071	98.263
2.61	57.04	0.07	98.262
2.61	57.06	0.07	98.26
2.61	57.08	0.07	98.259
2.62	57.09	0.069	98.257
2.62	57.11	0.069	98.255
2.62	57.13	0.068	98.254
2.62	57.15	0.068	98.252
2.62	57.16	0.068	98.251
2.63	57.18	0.067	98.249
2.63	57.2	0.067	98.247
2.63	57.22	0.066	98.246
2.63	57.23	0.066	98.244
2.63	57.25	0.066	98.243
2.63	57.27	0.065	98.241
2.64	57.29	0.065	98.239
2.64	57.3	0.064	98.238
2.64	57.32	0.064	98.236
2.64	57.34	0.064	98.234
2.64	57.35	0.063	98.233
2.64	57.37	0.063	98.231
2.64	57.39	0.062	98.23
2.65	57.41	0.062	98.228
2.65	57.42	0.062	98.226
2.65	57.44	0.061	98.225
2.65	57.46	0.061	98.223
2.65	57.48	0.061	98.222
2.66	57.49	0.06	98.22
2.66	57.51	0.06	98.218
2.66	57.53	0.059	98.217
2.66	57.55	0.059	98.215
2.66	57.56	0.059	98.213
2.66	57.58	0.058	98.212
2.66	57.6	0.058	98.21
2.67	57.61	0.058	98.208
2.67	57.63	0.057	98.207
2.67	57.65	0.057	98.205
2.67	57.67	0.056	98.204
2.67	57.68	0.056	98.202
2.68	57.7	0.056	98.2
2.68	57.72	0.055	98.199
2.68	57.73	0.055	98.197
2.68	57.75	0.054	98.195
2.68	57.77	0.054	98.194
2.68	57.79	0.054	98.192
2.69	57.8	0.053	98.19
2.69	57.82	0.053	98.189
2.69	57.84	0.053	98.187
2.69	57.86	0.052	98.186
2.69	57.87	0.052	98.184
2.69	57.89	0.051	98.182
2.69	57.91	0.051	98.181
2.7	57.92	0.051	98.179
2.7	57.94	0.05	98.177
2.7	57.96	0.05	98.176
2.7	57.98	0.05	98.174
2.7	57.99	0.049	98.172
2.71	58.01	0.049	98.171
2.71	58.03	0.049	98.169
2.71	58.04	0.048	98.167
2.71	58.06	0.048	98.166
2.71	58.08	0.047	98.164
2.71	58.1	0.047	98.162
2.71	58.11	0.047	98.161
2.72	58.13	0.046	98.159
2.72	58.15	0.046	98.157
2.72	58.16	0.046	98.156
2.72	58.18	0.045	98.154
2.72	58.2	0.045	98.152
2.73	58.22	0.044	98.151
2.73	58.23	0.044	98.149
2.73	58.25	0.044	98.147
2.73	58.27	0.043	98.146
2.73	58.28	0.043	98.144
2.73	58.3	0.042	98.142
2.74	58.32	0.042	98.141
2.74	58.34	0.042	98.139
2.74	58.35	0.041	98.137
2.74	58.37	0.041	98.136
2.74	58.39	0.04	98.134
2.74	58.4	0.04	98.132
2.74	58.42	0.04	98.131
2.75	58.44	0.039	98.129
2.75	58.45	0.039	98.127
2.75	58.47	0.039	98.126
2.75	58.49	0.038	98.124
2.75	58.51	0.038	98.122
2.76	58.52	0.037	98.121
2.76	58.54	0.037	98.119
2.76	58.56	0.037	98.117
2.76	58.57	0.036	98.116
2.76	58.59	0.036	98.114
2.76	58.61	0.036	98.112
2.76	58.62	0.035	98.111
2.77	58.64	0.035	98.109
2.77	58.66	0.034	98.107
2.77	58.67	0.034	98.106
2.77	58.69	0.034	98.104
2.77	58.71	0.033	98.102
2.78	58.73	0.033	98.101
2.78	58.74	0.032	98.099
2.78	58.76	0.032	98.097
2.78	58.78	0.032	98.096
2.78	58.79	0.031	98.094
2.78	58.81	0.031	98.092
2.79	58.83	0.031	98.091
2.79	58.84	0.03	98.089
2.79	58.86	0.03	98.087
2.79	58.88	0.029	98.086
2.79	58.89	0.029	98.084
2.79	58.91	0.029	98.083
2.79	58.93	0.028	98.081
2.8	58.95	0.028	98.079
2.8	58.96	0.028	98.078
2.8	58.98	0.027	98.076
2.8	59	0.027	98.074
2.8	59.01	0.026	98.073
2.81	59.03	0.026	98.071
2.81	59.05	0.026	98.069
2.81	59.06	0.025	98.068
2.81	59.08	0.025	98.066
2.81	59.1	0.025	98.064
2.81	59.11	0.024	98.063
2.81	59.13	0.024	98.061
2.82	59.15	0.024	98.059
2.82	59.16	0.023	98.058
2.82	59.18	0.023	98.056
2.82	59.2	0.022	98.054
2.82	59.21	0.022	98.053
2.83	59.23	0.022	98.051
2.83	59.25	0.021	98.049
2.83	59.26	0.021	98.048
2.83	59.28	0.021	98.046
2.83	59.3	0.02	98.044
2.83	59.32	0.02	98.042
2.84	59.33	0.02	98.041
2.84	59.35	0.019	98.039
2.84	59.37	0.019	98.037
2.84	59.38	0.019	98.036
2.84	59.4	0.018	98.034
2.84	59.42	0.018	98.032
2.84	59.43	0.018	98.031
2.85	59.45	0.017	98.029
2.85	59.47	0.017	98.027
2.85	59.48	0.016	98.026
2.85	59.5	0.016	98.024
2.85	59.52	0.016	98.022
2.86	59.53	0.015	98.021
2.86	59.55	0.015	98.019
2.86	59.57	0.015	98.017
2.86	59.58	0.014	98.016
2.86	59.6	0.014	98.014
2.86	59.62	0.013	98.012
2.86	59.63	0.013	98.011
2.87	59.65	0.013	98.009
2.87	59.67	0.012	98.007
2.87	59.68	0.012	98.006
2.87	59.7	0.012	98.004
2.87	59.72	0.011	98.002
2.88	59.73	0.011	98.001
2.88	59.75	0.01	97.999
2.88	59.76	0.01	97.997
2.88	59.78	0.01	97.996
2.88	59.8	0.009	97.994
2.88	59.81	0.009	97.992
2.89	59.83	0.009	97.99
2.89	59.85	0.008	97.989
2.89	59.86	0.008	97.987
2.89	59.88	0.008	97.985
2.89	59.9	0.007	97.984
2.89	59.91	0.007	97.982
2.89	59.93	0.007	97.98
2.9	59.95	0.006	97.979
2.9	59.96	0.006	97.977
2.9	59.98	0.006	97.975
2.9	60	0.005	97.974
2.9	60.01	0.005	97.972
2.91	60.03	0.005	97.97
2.91	60.05	0.004	97.969
2.91	60.06	0.004	97.967
2.91	60.08	0.004	97.965
2.91	60.1	0.003	97.963
2.91	60.11	0.003	97.962
2.91	60.13	0.003	97.96
2.92	60.14	0.002	97.958
2.92	60.16	0.002	97.957
2.92	60.18	0.002	97.955
2.92	60.19	0.001	97.953
2.92	60.21	0.001	97.952
2.93	60.23	0.001	97.95
2.93	60.24	0	97.948
2.93	60.26	0	97.946
2.93	60.28	-0.001	97.945
2.93	60.29	-0.001	97.943
2.93	60.31	-0.001	97.941
2.94	60.33	-0.001	97.94
2.94	60.34	-0.002	97.938
2.94	60.36	-0.002	97.936
2.94	60.38	-0.002	97.935
2.94	60.39	-0.003	97.933
2.94	60.41	-0.003	97.931
2.94	60.42	-0.003	97.929
2.95	60.44	-0.004	97.928
2.95	60.46	-0.004	97.926
2.95	60.47	-0.004	97.924
2.95	60.49	-0.005	97.923
2.95	60.51	-0.005	97.921
2.96	60.52	-0.005	97.919
2.96	60.54	-0.006	97.918
2.96	60.56	-0.006	97.916
2.96	60.57	-0.006	97.914
2.96	60.59	-0.007	97.912
2.96	60.61	-0.007	97.911
2.96	60.62	-0.007	97.909
2.97	60.64	-0.008	97.907
2.97	60.65	-0.008	97.906
2.97	60.67	-0.008	97.904
2.97	60.69	-0.009	97.902
2.97	60.7	-0.009	97.9
2.98	60.72	-0.009	97.899
2.98	60.74	-0.01	97.897
2.98	60.75	-0.01	97.895
2.98	60.77	-0.01	97.894
2.98	60.79	-0.01	97.892
2.98	60.8	-0.011	97.89
2.99	60.82	-0.011	97.888
2.99	60.83	-0.011	97.887
2.99	60.85	-0.012	97.885
2.99	60.87	-0.012	97.883
2.99	60.88	-0.012	97.882
2.99	60.9	-0.013	97.88
2.99	60.92	-0.013	97.878
3	60.93	-0.013	97.876
3	60.95	-0.013	97.875
3	60.97	-0.014	97.873
3	60.98	-0.014	97.871
3	61	-0.014	97.87
3.01	61.01	-0.015	97.868
3.01	61.03	-0.015	97.866
3.01	61.05	-0.015	97.864
3.01	61.06	-0.016	97.863
3.01	61.08	-0.016	97.861
3.01	61.1	-0.016	97.859
3.01	61.11	-0.016	97.858
3.02	61.13	-0.017	97.856
3.02	61.14	-0.017	97.854
3.02	61.16	-0.017	97.852
3.02	61.18	-0.018	97.851
3.02	61.19	-0.018	97.849
3.03	61.21	-0.018	97.847
3.03	61.23	-0.018	97.845
3.03	61.24	-0.019	97.844
3.03	61.26	-0.019	97.842
3.03	61.27	-0.019	97.84
3.03	61.29	-0.02	97.839
3.04	61.31	-0.02	97.837
3.04	61.32	-0.02	97.835
3.04	61.34	-0.02	97.833
3.04	61.36	-0.021	97.832
3.04	61.37	-0.021	97.83
3.04	61.39	-0.021	97.828
3.04	61.4	-0.022	97.826
3.05	61.42	-0.022	97.825
3.05	61.44	-0.022	97.823
3.05	61.45	-0.022	97.821
3.05	61.47	-0.023	97.819
3.05	61.48	-0.023	97.818
3.06	61.5	-0.023	97.816
3.06	61.52	-0.024	97.814
3.06	61.53	-0.024	97.813
3.06	61.55	-0.024	97.811
3.06	61.57	-0.025	97.809
3.06	61.58	-0.025	97.807
3.06	61.6	-0.025	97.806
3.07	61.61	-0.026	97.804
3.07	61.63	-0.026	97.802
3.07	61.65	-0.026	97.8
3.07	61.66	-0.027	97.799
3.07	61.68	-0.027	97.797
3.08	61.7	-0.027	97.795
3.08	61.71	-0.028	97.793
3.08	61.73	-0.028	97.792
3.08	61.74	-0.029	97.79
3.08	61.76	-0.029	97.788
3.08	61.78	-0.029	97.786
3.09	61.79	-0.03	97.785
3.09	61.81	-0.03	97.783
3.09	61.82	-0.03	97.781
3.09	61.84	-0.031	97.78
3.09	61.86	-0.031	97.778
3.09	61.87	-0.031	97.776
3.09	61.89	-0.031	97.774
3.1	61.9	-0.032	97.773
3.1	61.92	-0.032	97.771
3.1	61.94	-0.032	97.769
3.1	61.95	-0.033	97.767
3.1	61.97	-0.033	97.766
3.11	61.98	-0.033	97.764
3.11	62	-0.034	97.762
3.11	62.02	-0.034	97.76
3.11	62.03	-0.034	97.759
3.11	62.05	-0.035	97.757
3.11	62.06	-0.035	97.755
3.11	62.08	-0.035	97.754
3.12	62.1	-0.036	97.752
3.12	62.11	-0.036	97.75
3.12	62.13	-0.036	97.748
3.12	62.14	-0.037	97.747
3.12	62.16	-0.037	97.745
3.13	62.18	-0.037	97.743
3.13	62.19	-0.038	97.741
3.13	62.21	-0.038	97.74
3.13	62.23	-0.038	97.738
3.13	62.24	-0.039	97.736
3.13	62.26	-0.039	97.734
3.14	62.27	-0.039	97.733
3.14	62.29	-0.04	97.731
3.14	62.3	-0.04	97.729
3.14	62.32	-0.04	97.728
3.14	62.34	-0.04	97.726
3.14	62.35	-0.041	97.724
3.14	62.37	-0.041	97.722
3.15	62.38	-0.041	97.721
3.15	62.4	-0.042	97.719
3.15	62.42	-0.042	97.717
3.15	62.43	-0.042	97.715
3.15	62.45	-0.042	97.714
3.16	62.46	-0.043	97.712
3.16	62.48	-0.043	97.71
3.16	62.5	-0.043	97.708
3.16	62.51	-0.043	97.707
3.16	62.53	-0.044	97.705
3.16	62.54	-0.044	97.703
3.16	62.56	-0.044	97.702
3.17	62.57	-0.044	97.7
3.17	62.59	-0.045	97.698
3.17	62.61	-0.045	97.696
3.17	62.62	-0.045	97.695
3.17	62.64	-0.046	97.693
3.18	62.65	-0.046	97.691
3.18	62.67	-0.046	97.689
3.18	62.69	-0.046	97.688
3.18	62.7	-0.047	97.686
3.18	62.72	-0.047	97.684
3.18	62.73	-0.047	97.682
3.19	62.75	-0.048	97.681
3.19	62.77	-0.048	97.679
3.19	62.78	-0.048	97.677
3.19	62.8	-0.048	97.675
3.19	62.81	-0.049	97.674
3.19	62.83	-0.049	97.672
3.19	62.85	-0.049	97.67
3.2	62.86	-0.05	97.669
3.2	62.88	-0.05	97.667
3.2	62.89	-0.05	97.665
3.2	62.91	-0.05	97.663
3.2	62.92	-0.051	97.662
3.21	62.94	-0.051	97.66
3.21	62.96	-0.051	97.658
3.21	62.97	-0.051	97.656
3.21	62.99	-0.052	97.655
3.21	63	-0.052	97.653
3.21	63.02	-0.052	97.651
3.21	63.04	-0.053	97.649
3.22	63.05	-0.053	97.648
3.22	63.07	-0.053	97.646
3.22	63.08	-0.053	97.644
3.22	63.1	-0.054	97.643
3.22	63.11	-0.054	97.641
3.23	63.13	-0.054	97.639
3.23	63.15	-0.054	97.637
3.23	63.16	-0.055	97.636
3.23	63.18	-0.055	97.634
3.23	63.19	-0.055	97.632
3.23	63.21	-0.056	97.63
3.24	63.23	-0.056	97.629
3.24	63.24	-0.056	97.627
3.24	63.26	-0.056	97.625
3.24	63.27	-0.057	97.623
3.24	63.29	-0.057	97.622
3.24	63.31	-0.057	97.62
3.24	63.32	-0.058	97.618
3.25	63.34	-0.058	97.617
3.25	63.35	-0.058	97.615
3.25	63.37	-0.058	97.613
3.25	63.38	-0.059	97.611
3.25	63.4	-0.059	97.61
3.26	63.42	-0.059	97.608
3.26	63.43	-0.059	97.606
3.26	63.45	-0.06	97.604
3.26	63.46	-0.06	97.603
3.26	63.48	-0.06	97.601
3.26	63.49	-0.061	97.599
3.26	63.51	-0.061	97.597
3.27	63.53	-0.061	97.596
3.27	63.54	-0.061	97.594
3.27	63.56	-0.062	97.592
3.27	63.57	-0.062	97.591
3.27	63.59	-0.062	97.589
3.28	63.61	-0.063	97.587
3.28	63.62	-0.063	97.585
3.28	63.64	-0.063	97.584
3.28	63.65	-0.063	97.582
3.28	63.67	-0.064	97.58
3.28	63.68	-0.064	97.578
3.29	63.7	-0.064	97.577
3.29	63.72	-0.065	97.575
3.29	63.73	-0.065	97.573
3.29	63.75	-0.065	97.571
3.29	63.76	-0.065	97.57
3.29	63.78	-0.066	97.568
3.29	63.79	-0.066	97.566
3.3	63.81	-0.066	97.565
3.3	63.83	-0.067	97.563
3.3	63.84	-0.067	97.561
3.3	63.86	-0.067	97.559
3.3	63.87	-0.067	97.558
3.31	63.89	-0.068	97.556
3.31	63.9	-0.068	97.554
3.31	63.92	-0.068	97.552
3.31	63.94	-0.068	97.551
3.31	63.95	-0.069	97.549
3.31	63.97	-0.069	97.547
3.31	63.98	-0.069	97.545
[truncated: 34,785 more rows]

## Sheet: SEM
	The morphology of the microcapsules was analysed by scanning electron microscopy (SEM)
